# Supplementary material for: Characterizing Blood Metabolomics Profiles Associated with Self-Reported Food Intakes in Female Twins
Source: PLoS One. 2016 Jun 29;11(6):e0158568. doi: 10.1371/journal.pone.0158568 (PMC4927065; doi:10.1371/journal.pone.0158568)
Supplement: S1 File — (XLSX) [file pone.0158568.s001.xlsx]

## Sheet: Legends
Table A. Food frequency questionnaire variables and descriptions included in each food group
Includes details of the food frequency questionnaire (FFQ) variables included in each food group analysis. FFQs before 2007 (FFQ1) included slightly different variables than FFQs after 2007 (FFQ2), therefore a column indicates if a particular variable was included in the final variable (TRUE) or not (FALSE).
Text A. Detailed information on metabolomics experimental methods
Table B. Study population characteristics
Includes details of the study covariates (age and body mass index [BMI]) and food intakes (unadjusted for energy intakes) for the whole study population as well as for the discordant monozygotic (MZ) twin pair sample for each food group.
Table C. List of metabolites associated with reported intakes of food groups from the non-targeted platform
Includes results of the linear regression analysis for the discovery population (excluding monozygotic twins discordant for each food group intake), the MZ discordant twin sample and the fixed effects meta-analysis of both groups. Only significant associations are shown which includes those associations passing the bonferroni cut-off in the discovery and fixed effects analyses (1.17x10^[-6] = 0.0…
Table D. List of metabolites associated with reported intakes of food groups from the targeted platform
Includes results of the linear regression analysis for the discovery population (excluding monozygotic twins discordant for each food group intake), the MZ discordant twin sample and the fixed effects meta-analysis of both groups. Only significant associations are shown which includes those associations passing the bonferroni cut-off in the discovery and fixed effects analyses (1.17x10^[-6] = 0.0…
Table E. Information for metabolites associated to reported food intakes, including biological role, previous dietary and disease associations
Associations are reported which replicate previous findings from reported food intake and blood metabolite association studies (using epidemiological methods) and those which associations which we believe to be novel. Biological roles of most metabolites are defined and some previous disease associations with the appropriate metabolite in blood are included.
Table F. SNP associations with food-associated metabolites from previous genome-wide association study (Shin et al., Nat Genet. 2014 Jun;46(6):543-50)
Statistics are reported for the most associated metabolite at each single nucleotide polymorphism (SNP) for those metabolites associated with food intakes. The genome-wide association study was previously performed on the TwinsUK and KORA blood metabolite datasets (Shin et al., Nat Genet. 2014 Jun;46(6):543-50). EA/OA = effect/other allele; EAF = effect allele frequency; NA= No association.
Table G. Results of analysis of food group associations with metabolite-associated SNPs
Statistics are reported for associations between food intake at metabolite-SNPs which meet the 5% level of significance. A linear regression was performed using the applicable metabolite-associated SNP as a predictor of reported food group intake adjusted for age, energy intake and family relatedness; an additive genetic model was performed for each. No associations met statistical significance o…

## Sheet: Table A - Food groups
Table A. Food frequency questionnaire variables and descriptions included in each food group
Food group	FFQ Variable Name	FFQ Description	Included FFQ1	Included FFQ2
Allium vegetables	Garlic	Garlic (clove)	TRUE	TRUE
Allium vegetables	Leeks	Leeks	TRUE	TRUE
Allium vegetables	Onions	Onions	TRUE	TRUE
Apples/pears	Apples	Apples (1 fruit)	TRUE	TRUE
Apples/pears	Pears	Pears (1 fruit)	TRUE	TRUE
Avocado	Avocado	Avocado	TRUE	TRUE
Baked beans	BakedBeans	Baked beans	TRUE	TRUE
Bananas	Bananas	Bananas (1fruit)	TRUE	TRUE
Beef burgers	MFburgers	Beefburgers	TRUE	TRUE
Beer	Beer	Beer, lager or cider (half pint)	TRUE	TRUE
Berries	Strawberries	Strawberries, raspberries, other berries, kiwi fruit (one fruit or handful)	TRUE	TRUE
Black tea	Tea	Tea (cup)	TRUE	TRUE
Butter	RedFatButter	Reduced fat butter (teaspoon)	FALSE	TRUE
Butter	Butter	Butter (teaspoon)	TRUE	TRUE
Cheese	DairyLFcheese	Low fat cheese e.g. reduced fat cheddar (matchbox size)	FALSE	TRUE
Cheese	Dairycheese	Cheese, e.g. cheddar, brie, edam (matchbox size)	TRUE	TRUE
Cheese	DairyCottageCheese	Cottage cheese, low fat soft cheese (2 tablespoons)	TRUE	TRUE
Chocolate	ChocsDark	Dark chocolates, single or squares (one)	FALSE	TRUE
Chocolate	ChocsMilk	White or milk chocolates, single or squares (one)	FALSE	TRUE
Chocolate	LowFatHotChoc	Low fat hot chocolate (cup)	FALSE	TRUE
Chocolate	Cocoa	Cocoa, hot chocolate (cup)	TRUE	TRUE
Chocolate	Chocolatebar	Chocolate snack bars e.g. Mars, Crunchie (one)	TRUE	TRUE
Chocolate	Chocolates	Chocolate, fancy and filled	TRUE	FALSE
Citrus fruit	Grapefruit	Grapefruit (half)	TRUE	TRUE
Citrus fruit	Oranges	Oranges, satsumas, mandarins (1 fruit)	TRUE	TRUE
Coffee	Coffee	Coffee, instant or ground (cup)	TRUE	TRUE
Coffee	CoffeeDecaffeinated	Coffee, decaffeinated (cup)	TRUE	TRUE
Confectionary/jam	Jam	Jam, marmalade, honey (teaspoon)	TRUE	TRUE
Confectionary/jam	SugarAdded	Sugar added to tea, coffee, cereal (teaspoon)	TRUE	TRUE
Confectionary/jam	SweetsToffees	Sweets, toffees, mints (small packet)	TRUE	TRUE
Cooked potatoes	Boiledpotato	Boiled, mashed, instant or one jacket potato	TRUE	TRUE
Cream	Dairydouble	Double or clotted cream (tablespoon)	TRUE	TRUE
Cream	Dairysingle	Single or sour cream (tablespoon)	TRUE	TRUE
Crispbread	Crispbread	Crispbread, e.g. Ryvita	TRUE	TRUE
Cruciferous vegetables	Broccoli	Broccoli, spring green, kale	TRUE	TRUE
Cruciferous vegetables	BrusselsSprouts	Brussel sprouts	TRUE	TRUE
Cruciferous vegetables	Cabbage	Cabbage	TRUE	TRUE
Cruciferous vegetables	Cauliflower	Cauliflower	TRUE	TRUE
Cruciferous vegetables	Coleslaw	Coleslaw	TRUE	TRUE
Dairy desserts	DairyDesserts	Dairy desserts (small pot) e.g. chocolate mousse, cream caramels	TRUE	TRUE
Eggs	Eggs	Eggs as boiled, fried, scrambled, etc. (one)	TRUE	TRUE
Fried fish	MFFishFingers	Fish fingers, fish cakes & breaded fish	TRUE	TRUE
Fried fish	MFFriedfish	Fried fish in batter, as in fish and chips	TRUE	TRUE
Fried potatoes	ChipsRoastPots	Chips, roast potatoes	FALSE	TRUE
Fried potatoes	Chips	Chips, retail, fried in vegetable oil	TRUE	FALSE
Fried potatoes	PotatoSalad	Potato salad	TRUE	TRUE
Fried potatoes	RoastPotatoes	Old potatoes, roast in blended oil	TRUE	FALSE
Fruit juice	Smoothies	Smoothies (cup)	FALSE	TRUE
Fruit juice	PureFruitJuice	Pure fruit juice (100%) e.g. orange, apple juice (cup)	TRUE	TRUE
Grapes	Grapes	Grapes (handful)	TRUE	TRUE
Green leafy vegetables	GreenSalad	Green salad, lettuce, cucumber, celery	TRUE	TRUE
Green leafy vegetables	Spinach	Spinach	TRUE	TRUE
Green leafy vegetables	Watercress	Watercress	TRUE	TRUE
Herbal tea	FruitTea	Fruit tea (cup)	FALSE	TRUE
Herbal tea	GreenTea	Green tea (cup)	FALSE	TRUE
High fat milk	ChannelIslandMilk	Channel Islands milk	TRUE	TRUE
High fat milk	EvaporatedMilk	Evaporated milk	TRUE	TRUE
High fat milk	FullMilk	Full cream milk	TRUE	TRUE
High fat milk	CoffeeWhitener	Coffee whitener, e.g. Coffee-mate (teaspoon)	TRUE	TRUE
High fat salad dressing	FrenchDressing	French dressing (tablespoon)	TRUE	TRUE
High fat salad dressing	Mayo	Full fat salad cream, mayonnaise (tablespoon)	TRUE	TRUE
High fat salad dressing	Otherdressing	Other salad dressing (tablespoon)	TRUE	TRUE
High fibre breakfast cereals	HighFibreCereal	High Fibre cereals e.g. Branflakes, All Bran, Fruit and Fibre	FALSE	TRUE
High fibre breakfast cereals	AllBran	All Bran	TRUE	FALSE
High fibre breakfast cereals	Branflakes	Branflakes	TRUE	FALSE
High fibre breakfast cereals	Cheerios	Cheerios	TRUE	FALSE
High fibre breakfast cereals	FruitnFibre	Fruit n' fibre	TRUE	FALSE
High fibre breakfast cereals	Grapenuts	Grape nuts	TRUE	FALSE
High fibre breakfast cereals	Muesli	Muesli	TRUE	TRUE
High fibre breakfast cereals	OatBasedCereal	Oat based	TRUE	FALSE
High fibre breakfast cereals	OtherCereal	Cereal, other	TRUE	FALSE
High fibre breakfast cereals	ShreddedWheat	Shredded wheat	TRUE	FALSE
High fibre breakfast cereals	Shreddies	Shreddies	TRUE	FALSE
High fibre breakfast cereals	Start	Start	TRUE	FALSE
High fibre breakfast cereals	SultanaBran	Sultana Bran	TRUE	FALSE
High fibre breakfast cereals	WeetabixType	Weetabix type	TRUE	FALSE
High fibre breakfast cereals	WheatFlakes	Wheat flakes	TRUE	FALSE
High sugar drinks	FruitSquash	Fruit squash or cordial (cup)	TRUE	TRUE
High sugar drinks	FizzySoftDrinks	Fizzy soft drinks, e.g. Coca Cola, lemonade (cup)	TRUE	TRUE
Ice cream	IceCream	Ice cream, choc ices	TRUE	TRUE
Lasagne	Lasagne	Lasagne, moussaka	TRUE	TRUE
Legumes	Beansprouts	Beansprouts	TRUE	TRUE
Legumes	DriedLentils	Pulses e.g. lentils, beans, peas	TRUE	TRUE
Legumes	GreenBeans	Green beans, broad beans, runner beans	TRUE	TRUE
Legumes	Peas	Peas	TRUE	TRUE
Low fat milk	DriedMilk	Dried milk	TRUE	TRUE
Low fat milk	SemiSkimmedMilk	Semi-skimmed milk	TRUE	TRUE
Low fat milk	SkimmedMilk	Skimmed milk	TRUE	TRUE
Low fat salad dressing	Lowcalsaladcream	Low calorie, low fat salad cream (tablespoon)	TRUE	TRUE
Low fat spread	LowFatSpread	Low fat spread, e.g. Outline, Gold (teaspoon)	TRUE	TRUE
Low fat spread	VLowFatSpread	Very low fat spread (teaspoon) e.g. Diet Flora	TRUE	TRUE
Low fibre breakfast cereals	BreakfastCereal	Breakfast cereal e.g. Cornflakes, Rice Krispies	FALSE	TRUE
Low fibre breakfast cereals	CocoPops	Coco pops	TRUE	FALSE
Low fibre breakfast cereals	Cornflakes	Corn Flakes	TRUE	FALSE
Low fibre breakfast cereals	CrunchynutCornflakes	Crunchynut cornflakes	TRUE	FALSE
Low fibre breakfast cereals	Frosties	Sugar topped cereals e.g. Frosties	TRUE	TRUE
Low fibre breakfast cereals	JustRightType	Just right type	TRUE	FALSE
Low fibre breakfast cereals	RiceKrispies	Rice Krispies	TRUE	FALSE
Low fibre breakfast cereals	SpecialK	Special K	TRUE	FALSE
Low fibre breakfast cereals	SugarPuffType	Sugar puffs	TRUE	FALSE
Low sugar soda	Dietfizzy	Low calorie or diet fizzy soft drinks (cup)	TRUE	TRUE
Malt drinks	Horlicks	Horlicks, Ovaltine (cup)	TRUE	TRUE
Margarine	CholLowerSpread	Cholesterol lowering fat spreads e.g. Benecol (teaspoon)	FALSE	TRUE
Margarine	OliveOilSpread	Olive oil spread (teaspoon)	FALSE	TRUE
Margarine	BlockMarg	Block margarine, e.g. Stork, Krona (teaspoon)	TRUE	TRUE
Margarine	OtherSoftMarg	Other soft margarine, dairy spreads, e.g. Blue Band, Clover (teaspoon)	TRUE	TRUE
Marrow	Marrow	Marrow, courgettes	TRUE	TRUE
Meat	MFBeef	Beef: roast, steak, mince, stew or casserole	TRUE	TRUE
Meat	MFLamb	Lamb: roast, chops or stew	TRUE	TRUE
Meat	MFPork	Pork: roast, chops or stew	TRUE	TRUE
Melon	Melon	Melon (1 slice)	TRUE	TRUE
Mushrooms	Mushrooms	Mushrooms	TRUE	TRUE
Nuts	NutsSalted	Salted nuts e.g. peanuts, cashews (handful)	FALSE	TRUE
Nuts	NutsUnsalted	Unsalted nuts, e.g. brazil, walnuts (handful)	FALSE	TRUE
Nuts	Seeds	Seeds e.g. Sunflower, pumpkin (tablespoon)	FALSE	TRUE
Nuts	Nuts	Mixed nuts	TRUE	FALSE
Nuts	PeanutButter	Peanut butter (teaspoon)	TRUE	TRUE
Oily fish	MFOilyfish	Oily fish, fresh or canned, e.g. tuna, mackerel, kippers, salmon, sardines, herring	TRUE	TRUE
Other fish/seafood	MFFishroe	Fish roe, taramasalata	TRUE	TRUE
Other fish/seafood	MFShellfish	Shellfish, e.g. crab, prawns, mussels	TRUE	TRUE
Other fish/seafood	MFWhitefish	Other white fish, fresh or frozen, e.g. cod, plaice, sole, haddock, halibut	TRUE	TRUE
Peaches	Peaches	Peaches, plums, apricots (1 fruit)	TRUE	TRUE
Pizza	Pizza	Pizza (one slice)	TRUE	TRUE
Pizza	Quiche	Quiche (slice)	TRUE	TRUE
Polyunsaturated margarine	PufaMarg	Polyunsaturated margarine, e.g. Flora, sunflower (teaspoon)	TRUE	TRUE
Porridge	Porridge	Porridge, Readybreak, oats	TRUE	TRUE
Poultry	MFPoultry	Chicken or other poultry e.g. turkey	TRUE	TRUE
Processed fruit	DriedFruit	Dried fruit, e.g. raisins, prunes (heaped tablespoon)	TRUE	TRUE
Processed fruit	TinnedFruit	Tinned fruit (handful)	TRUE	TRUE
Processed meats	MFBacon	Bacon or gammon	TRUE	TRUE
Processed meats	MFCornedBeef	Corned Beef, Spam, luncheon meats	TRUE	TRUE
Processed meats	MFHam	Ham, cured meats & chorizo	TRUE	TRUE
Processed meats	MFLiver	Liver, liver pate, liver sausage	TRUE	TRUE
Processed meats	MFSausages	Sausages	TRUE	TRUE
Root vegetables	Beetroot	Beetroot	TRUE	TRUE
Root vegetables	Parsnips	Parsnips, turnips, swedes	TRUE	TRUE
Root vegetables	Carrots	Carrots	TRUE	TRUE
Savoury pies	MFPies	Savoury pies, e.g. meat pie, pork pie, pasties, steak & kidney pie, sausage rolls	TRUE	TRUE
Savoury snacks	CreamCrackers	Cream crackers, savoury biscuits	TRUE	TRUE
Savoury snacks	Crisps	Crisps or other packet snacks, e.g. Wotsits (one packet)	TRUE	TRUE
Seasonings	Marmite	Marmite, Bovril (teaspoon)	TRUE	TRUE
Seasonings	PicklesChutney	Pickles, chutney (tablespoon)	TRUE	TRUE
Seasonings	Sauces	Sauces, e.g. white sauce, cheese sauce, gravy (tablespoon)	TRUE	TRUE
Seasonings	TomatoKetchup	Tomato ketchup (tablespoon)	TRUE	TRUE
Soup	MeatSoup	Meat soups (bowl) (to include meat and vegetable soups)	TRUE	TRUE
Soup	VegSoup	Vegetable soups (bowl)	TRUE	TRUE
Soy foods	Tofu	Meat substitutes e.g. tofu, soyameat, textured vegetable protein, vegeburger	TRUE	TRUE
Soy/other milk	GoatsMilk	Goats' milk	TRUE	TRUE
Soy/other milk	RiceMilk	Rice milk	TRUE	TRUE
Soy/other milk	SoyaMilk	Soya milk	TRUE	TRUE
Spirits/liquor	Liqueurs	Port, sherry, vermouth, liqueurs (pub measure)	TRUE	TRUE
Spirits/liquor	Spirits	Spirits, e.g. gin, brandy, whisky, vodka (pub measure)	TRUE	TRUE
Sweet baked products	BiscuitsRedFat	Reduced fat biscuits e.g. Go Ahead, Highlights (one small packet or one small bar/biscuit)	FALSE	TRUE
Sweet baked products	Biscuitschoc	Sweet biscuits, chocolate, e.g. digestive (one)	TRUE	TRUE
Sweet baked products	Biscuitsplain	Sweet biscuits, plain, e.g. Nice, ginger (one)	TRUE	TRUE
Sweet baked products	Bunshome	Buns, pastries e.g. scones, flapjacks, croissants, doughnuts, home baked	TRUE	TRUE
Sweet baked products	Cakeshome	Cakes e.g. fruit, sponge, home baked	TRUE	TRUE
Sweet baked products	Cakesready	Cakes e.g. fruit, sponge, ready made	TRUE	TRUE
Sweet baked products	Fruitpiehome	Fruit pies, tarts, crumbles, home baked	TRUE	TRUE
Sweet baked products	Fruitpiesready	Fruit pies, tarts, crumbles, ready made	TRUE	TRUE
Sweet baked products	MilkPuddings	Milk puddings e.g. rice, custard, trifle	TRUE	TRUE
Sweet baked products	SpongePudhome	Sponge puddings, home baked	TRUE	TRUE
Sweet baked products	SpongePudready	Sponge puddings, ready made	TRUE	TRUE
Sweet peppers	SweetPeppers	Sweet peppers	TRUE	TRUE
Sweetcorn	Sweetcorn	Sweetcorn	TRUE	TRUE
Tomatoes	Tomatoes	Tomatoes	TRUE	TRUE
White/brown bread, refined grains	NaanPoppdmTort	Naan, poppadoms, flour tortillas	FALSE	TRUE
White/brown bread, refined grains	BrownBread	Brown bread/rolls	TRUE	TRUE
White/brown bread, refined grains	WhiteBread	White bread/rolls	TRUE	TRUE
White/brown bread, refined grains	Whitepasta	White or green pasta, e.g. spaghetti, macaroni, noodles	TRUE	TRUE
White/brown bread, refined grains	WhiteRice	White rice	TRUE	TRUE
Wholemeal bread/grains	BrownRice	Brown rice	TRUE	TRUE
Wholemeal bread/grains	WholemealBread	Wholemeal & granary bread/rolls	TRUE	TRUE
Wholemeal bread/grains	WholemealPasta	Wholemeal pasta	TRUE	TRUE
Wine	RedWine	Red wine (small glass)	FALSE	TRUE
Wine	WhiteWine	White wine (small glass)	FALSE	TRUE
Wine	Wine	White wine, red wine	TRUE	FALSE
Wine	Wine	White wine, red wine	TRUE	FALSE
Yoghurt	DairyFFYog	Full fat or Greek yoghurt (small pot)	TRUE	TRUE
Yoghurt	DairyLFYog	Low fat yoghurt, fromage frais (small pot)	TRUE	TRUE

## Sheet: Text A - Blood metabolomics
Text A. Detailed information on metabolomics experimental methods.
Blood samples were collected after six or more hours of fasting. The samples were then inverted three times. To ensure adequate coagulation the samples were allowed to rest at 4°C for 40 min. Next, samples were centrifuged at 3,000 rpm for 10 minutes (both serum and plasma EDTA, dark yellow- and purple-topped tubes, respectively). The top clear yellow layer was aliquoted as 0.5 to 1 ml aliquots i…
A number of steps were undertaken to reduce issues in experimental variation. To ensure both injection and chromatographic consistency, all samples were reconstituted in appropriate solvents containing 8 or more injection standards at fixed concentrations. Next, extracts were loaded onto columns and gradient-eluted for LC-MS or for GC-MS, separated using helium. To complete all associated experim…
To determine instrument variability, the median relative standard deviation (RSD) for the standards was calculated and added to each sample before injection into the mass spectrometers (median RSD = 5%; n = 30 standards). Sample loading onto the platform was done in batches, this involved 34 experimental samples injected over a 24h period for GC-MS and 34x3 experimental samples were injected over…

## Sheet: Table B - Study population
Table B. Study population characteristics
	Whole population (n=3559)				Discordant MZ sample
Variable	Mean (SD)		Range		n pairs	Mean (SD)		Range
Age (years)	55.3 (13.4)		18 - 84
BMI (kg/m^2)	26.1 (4.9)		13.6 - 50.1
Intakes (servings/week)
Allium vegetables	4.5 (4.2)		0 - 84.5		174	7.1 (5.6)		0 - 37
Apples/pears	4.7 (4.9)		0 - 74		206	7 (6.2)		0 - 36
Avocado	0.4 (0.9)		0 - 18		129	1.6 (2)		0 - 18
Baked beans	0.9 (1.0)		0 - 7		149	1.8 (1.6)		0 - 7
Bananas	3.9 (3.7)		0 - 42		210	5.3 (5)		0 - 32
Beef burgers	0.1 (0.3)		0 - 3		172	0.3 (0.4)		0 - 3
Beer	0.7 (2.4)		0 - 42		63	3.5 (5.6)		0 - 32
Berries	0.9 (1.4)		0 - 14		137	2.1 (2.7)		0 - 14
Black tea	18.9 (13.8)		0 - 42		240	18.4 (14.1)		0 - 42
Butter	3.5 (6.1)		0 - 50		173	8.5 (8.9)		0 - 42
Cheese	3.1 (3.1)		0 - 36		198	5 (4.8)		0 - 36
Chocolate	3.8 (6.1)		0 - 84		153	8.9 (10.7)		0 - 84
Citrus fruit	3.0 (4.3)		0 - 45		167	6.2 (6.6)		0 - 36
Coffee	12.3 (12.4)		0 - 84		252	17.4 (14.4)		0 - 84
Cooked potatoes	3.4 (2.6)		0 - 42		207	4.1 (3.3)		0 - 32
Cream	0.5 (1.3)		0 - 36		70	2.1 (2.1)		0 - 8
Crispbread	1.2 (3.4)		0 - 42		85	6.1 (8.6)		0 - 42
Cruciferous vegetables	6.1 (4.7)		0 - 98		219	8.6 (5.7)		0 - 35
Dairy desserts	0.2 (0.7)		0 - 18		94	0.9 (1.8)		0 - 18
Eggs	1.4 (1.6)		0 - 18		209	2.6 (2.5)		0 - 18
Fried fish	0.5 (0.7)		0 - 11		195	0.9 (1)		0 - 7.5
Fried potatoes	1.4 (1.4)		0 - 32		184	2.2 (1.7)		0 - 12
Fruit juice	3.4 (4.3)		0 - 42		221	5.8 (6)		0 - 42
Grapes	2.0 (2.9)		0 - 42		161	4.3 (4.7)		0 - 32
Green leafy vegetables	4.7 (4.4)		0 - 53		186	8 (7)		0 - 43
Herbal tea	1.6 (5.2)		0 - 64		117	9.5 (10.3)		0 - 50
High fat milk	1.0 (4.0)		0 - 45.5		59	7.4 (10.4)		0 - 45.5
High fibre breakfast cereals	2.7 (3.5)		0 - 42		220	4.1 (4.1)		0 - 32.5
High sugar drinks	2.5 (5.6)		0 - 60		109	9.1 (10.2)		0 - 49
Ice cream	0.7 (1.2)		0 - 18		132	2 (1.8)		0 - 7
Lasagne	0.3 (0.4)		0 - 3		307	0.4 (0.4)		0 - 3
Legumes	4.3 (3.3)		0 - 43		230	5.8 (4.2)		0 - 32
Low fat milk	3.3 (2.4)		0 - 10.5		228	3.6 (3)		0 - 10.5
Low fibre breakfast cereals	1.6 (2.9)		0 - 42		224	3.4 (3.9)		0 - 42
Low fat spread	1.4 (4.5)		0 - 74		90	6.8 (8.5)		0 - 42
Malt drinks	0.3 (1.4)		0 - 32		66	2.9 (3.1)		0 - 18
Margarine	2.3 (4.9)		0 - 64		186	6.5 (7.8)		0 - 42.5
Marrow	0.7 (1.3)		0 - 32		130	2.1 (1.8)		0 - 7
Meat	2.4 (2.0)		0 - 16.5		222	3.3 (2.4)		0 - 11
Melon	0.9 (1.7)		0 - 32		150	2.8 (3.4)		0 - 32
Mushrooms	1.5 (1.7)		0 - 32		258	2.4 (1.8)		0 - 7
Nuts	1.7 (3.2)		0 - 43.5		144	5 (5.3)		0 - 41.5
Oily fish	1.1 (1.2)		0 - 18		217	2.1 (1.7)		0 - 18
Other fish/seafood	1.2 (1.2)		0 - 16.5		171	2.1 (1.7)		0 - 9.5
Peaches	0.7 (1.3)		0 - 14		141	1.8 (2.2)		0 - 14
Pizza	0.5 (0.7)		0 - 8		199	0.8 (0.9)		0 - 5.5
Polyunsaturated margarine	3.1 (6.0)		0 - 42		143	9.3 (10)		0 - 42
Porridge	1.4 (2.4)		0 - 32		215	3 (2.7)		0 - 7
Poultry	1.9 (1.3)		0 - 7		344	2.2 (1.4)		0 - 7
Processed meats	1.8 (3.1)		0 - 60		190	4.3 (4.2)		0 - 32
Processed fruit	2.8 (2.3)		0 - 18		228	3.9 (2.8)		0 - 15.5
Root vegetables	4.6 (3.7)		0 - 96		202	6.3 (4.5)		0 - 28
High fat salad dressing	1.6 (2.2)		0 - 25		201	3.1 (3.3)		0 - 25
Low fat salad dressing	0.7 (1.4)		0 - 18		140	2.3 (2.4)		0 - 18
Savoury pies	0.3 (0.5)		0 - 7		163	0.5 (0.8)		0 - 7
Savoury snacks	2.1 (3.0)		0 - 35		170	4.5 (5.3)		0 - 35
Seasonings	3.6 (3.7)		0 - 84.5		195	5.6 (6.6)		0 - 84.5
Low sugar soda	1.8 (4.8)		0 - 42		92	7.9 (9.2)		0 - 42
Soup	1.1 (1.9)		0 - 64		149	2.9 (2.6)		0 - 14
Soy/other milk	0.1 (0.8)		0 - 10.5		68	1.7 (1.9)		0 - 10.5
Soy foods	0.2 (1.0)		0 - 18		60	2.2 (3.2)		0 - 18
Spirits/liquor	1.2 (3.2)		0 - 50		97	5.1 (7)		0 - 42.5
Sweet baked products	7.9 (8.9)		0 - 85		155	15.5 (14.2)		0 - 76.5
Sweetcorn	0.9 (1.3)		0 - 18		187	2.1 (1.9)		0 - 18
Sweet peppers	1.4 (1.8)		0 - 32		245	2.5 (2.1)		0 - 18
Confectionary/jam	8.1 (11.9)		0 - 84.5		149	18.2 (16.3)		0 - 84
Tomatoes	4.0 (3.6)		0 - 42		175	6.5 (6.2)		0 - 42
White/brown bread, refined grains	8.3 (8.5)		0 - 70		206	12.8 (10.7)		0 - 43.5
Wholemeal bread/grains	4.9 (6.7)		0 - 44		179	10.3 (9.2)		0 - 43
Wine	3.9 (6.1)		0 - 64		111	12.2 (10.5)		0 - 43
Yoghurt	2.9 (3.7)		0 - 47.5		180	5.3 (5.6)		0 - 47.5

## Sheet: Table C - Non-targeted results
Table C. List of metabolites associated with reported intakes of food groups from the non-targeted platform
							Discovery				Discordant				Meta-analysis				Whole sample
Variable	Metabolite name	Metabolon ID	Status	Pathway	Superpathway		beta	SE	p		beta	SE	p		beta	SE	p		R-squared
Allium vegetables	X-11858	M33203	Unknown				0.0402951	0.0072565	3.65e-08		0.0355105	0.0146294	0.0169122		0.0393504	0.00650072	1.42e-09		0.0303
Allium vegetables	tryptophan betaine	M37097	Known	Tryptophan metabolism	Amino acid		0.0414045	0.0074891	3.82e-08		0.0232907	0.0095369	0.0156952		0.0344952	0.00589007	4.73e-09		0.0254
Allium vegetables	X-02269	M32549	Unknown				0.0238893	0.004634	2.82e-07		0.019358	0.0096987	0.0475181		0.0230471	0.00418125	3.55e-08		0.0103
Apples/pears	threitol	M35854	Known	Nucleotide sugars, pentose metabolism	Carbohydrate		0.0337403	0.0039424	2.5e-17		0.030352	0.0072331	4.05e-05		0.0329643	0.0034616	1.69e-21		0.0314
Apples/pears	X-11315	M32632	Unknown				0.0345791	0.0044225	9.14e-15		0.0356055	0.0076678	6.1e-06		0.0348353	0.00383097	9.63e-20		0.0292
Apples/pears	X-11372	M32689	Unknown				-0.0243756	0.0040412	1.97e-09		-0.0206944	0.0069838	0.00340289		-0.0234522	0.00349781	2.02e-11		0.0141
Apples/pears	indolepropionate	M32405	Known	Tryptophan metabolism	Amino acid		0.0273072	0.0053908	4.5e-07		0.0238611	0.0075058	0.0017054		0.0261345	0.00437852	2.39e-09		0.0159
Apples/pears	3-phenylpropionate (hydrocinnamate)	M15749	Known	Phenylalanine & tyrosine metabolism	Amino acid		0.0248041	0.0048613	3.76e-07		0.0229909	0.0090753	0.0121469		0.0243998	0.00428523	1.24e-08		0.0151
Apples/pears	X-09789	M32753	Unknown				0.0211385	0.0040955	2.73e-07		0.0159743	0.0071117	0.0257527		0.0198524	0.00354906	2.22e-08		0.0097
Avocado	X-11469	M32786	Unknown				0.203766	0.0266844	3.59e-14		0.100328	0.0271807	0.000330987		0.153	0.0190418	9.36e-16		0.0229
Avocado	X-02269	M32549	Unknown				0.193023	0.0276192	3.88e-12		0.107153	0.0259166	6.44e-05		0.14736	0.0188991	6.33e-15		0.0213
Avocado	3-carboxy-4-methyl-5-propyl-2-furanpropanoate (CMPF)	M31787	Known	Fatty acid, dicarboxylate	Lipid		0.184514	0.0268616	8.83e-12		0.115784	0.029265	0.000126272		0.153087	0.0197892	1.03e-14		0.0223
Avocado	1-docosahexaenoylglycerophosphocholine*	M33822	Known	Lysolipid	Lipid		0.125338	0.0242247	2.54e-07		0.093655	0.0279401	0.00105957		0.111742	0.0183031	1.03e-09		0.0094
Avocado	eicosapentaenoate (EPA; 20:5n3)	M18467	Known	Essential fatty acid	Lipid		0.163037	0.0258952	3.82e-10		0.0564354	0.0249884	0.0256362		0.107837	0.0179815	2.01e-09		0.0131
Bananas	indolepropionate	M32405	Known	Tryptophan metabolism	Amino acid		0.0377124	0.0057182	5.61e-11		0.0218653	0.0102287	0.0337177		0.0339391	0.00499122	1.05e-11		0.0155
Beef burgers	trans-4-hydroxyproline	M32319	Known	Urea cycle; arginine-, proline-, metabolism	Amino acid		0.427979	0.0853785	5.9e-07		0.25722	0.104468	0.0148121		0.359597	0.0661087	5.34e-08		0.0089
Berries	X-11315	M32632	Unknown				0.124209	0.0175811	2.28e-12		0.0718105	0.0210022	0.000829261		0.10262	0.0134811	2.7e-14		0.0205
Black tea	X-14473	M36399	Unknown				-0.0248885	0.0014632	8.51e-60		-0.0203315	0.0033451	5.16e-09		-0.0241566	0.00134056	1.36e-72		0.1097
Black tea	quinate	M18335	Known	Food component, Plant	Xenobiotics		-0.0187431	0.0015114	9.74e-34		-0.0194036	0.0030791	1.61e-09		-0.0188713	0.00135676	5.58e-44		0.0658
Black tea	X-12816	M34499	Unknown				-0.019076	0.00189	4.68e-23		-0.0214302	0.0040014	2.59e-07		-0.0195054	0.00170896	3.57e-30		0.0618
Black tea	X-14374	M36300	Unknown				-0.0132974	0.0014032	8.48e-21		-0.0108133	0.00348	0.00211699		-0.01295	0.00130139	2.5e-23		0.0301
Black tea	X-12039--3-hydroxypyridine sulfate	M33390	Known	Chemical	Xenobiotics		-0.0141309	0.0016996	2.23e-16		-0.0126559	0.0035526	0.000461394		-0.0138562	0.00153318	1.6e-19		0.0347
Black tea	X-05426	M18283	Unknown				-0.0103673	0.0015066	8.54e-12		-0.0082081	0.0034005	0.0165858		-0.010013	0.00137746	3.62e-13		0.0189
Black tea	cyclo(leu-pro)	M37104	Known	Dipeptide	Peptide		-0.0121987	0.0018443	5.64e-11		-0.0097281	0.0042263	0.0225605		-0.0118035	0.00169036	2.89e-12		0.0262
Black tea	X-12230	M33652	Unknown				-0.0089306	0.0016041	3.07e-08		-0.0097435	0.0034077	0.00466854		-0.00907805	0.00145134	3.98e-10		0.0152
Black tea	X-13741--3-methyl catechol sulfate 1	M35551	Known	Benzoate metabolism	Xenobiotics		-0.0096948	0.0017817	6.29e-08		-0.0111439	0.0039165	0.00492257		-0.00994327	0.00162177	8.73e-10		0.0169
Butter	X-13431--nonanoylcarnitine*	M35189	Known	Carnitine metabolism	Lipid		0.0284199	0.0036323	9.12e-15		0.0200841	0.0063852	0.00196966		0.0263819	0.0031572	6.48e-17		0.0264
Butter	X-02249	M32587	Unknown				0.0271859	0.0034619	6.97e-15		0.0189491	0.0073314	0.0105672		0.0256842	0.00313044	2.31e-16		0.0227
Butter	X-10510	M27278	Unknown				0.0228882	0.0033853	1.85e-11		0.0188222	0.0048555	0.000150001		0.0215582	0.00277698	8.28e-15		0.0187
Butter	15-methylpalmitate (isobar with 2-methylpalmitate)	M38768	Known	Fatty acid, branched	Lipid		0.0273722	0.0041551	6.27e-11		0.0188545	0.0075671	0.0137746		0.025399	0.00364215	3.09e-12		0.0255
Butter	10-undecenoate (11:1n1)	M32497	Known	Medium chain fatty acid	Lipid		0.0234848	0.0037726	5.99e-10		0.0137942	0.0047437	0.00411286		0.0197303	0.00295268	2.35e-11		0.0184
Butter	myristate (14:0)	M01365	Known	Long chain fatty acid	Lipid		0.0192014	0.0035197	5.57e-08		0.0186496	0.006452	0.00433613		0.0190748	0.00308984	6.68e-10		0.0137
Butter	X-08402	M21630	Unknown				0.0181038	0.0032034	1.85e-08		0.0134884	0.0052509	0.0110447		0.0168519	0.00273467	7.17e-10		0.012
Butter	10-nonadecenoate (19:1n9)	M33972	Known	Long chain fatty acid	Lipid		0.0174047	0.0035383	9.5e-07		0.0186634	0.0055196	0.000890837		0.0177713	0.0029788	2.43e-09		0.0128
Butter	pentadecanoate (15:0)	M01361	Known	Long chain fatty acid	Lipid		0.0192102	0.0035711	8.48e-08		0.0153104	0.0059043	0.0103264		0.0181657	0.00305566	2.77e-09		0.0132
Chocolate	theobromine	M18392	Known	Xanthine metabolism	Xenobiotics		0.023852	0.0046612	3.43e-07		0.0232201	0.0052476	1.83e-05		0.0235733	0.00348492	1.34e-11		0.0202
Chocolate	7-methylxanthine	M34390	Known	Xanthine metabolism	Xenobiotics		0.0287987	0.0051395	2.48e-08		0.0123751	0.0057473	0.0330535		0.021501	0.0038311	2e-08		0.0195
Citrus fruit	stachydrine	M34384	Known	Food component, Plant	Xenobiotics		0.0578529	0.0056542	6.43e-24		0.0355561	0.008431	4.05e-05		0.0509357	0.00469594	2.07e-27		0.0505
Citrus fruit	glycerate	M01572	Known	Glycolysis, gluconeogenesis, pyruvate metabolism	Carbohydrate		0.0265266	0.0049839	1.15e-07		0.0305842	0.0078403	0.000138983		0.0276943	0.00420603	4.57e-11		0.0137
Citrus fruit	X-11315	M32632	Unknown				0.028819	0.0052538	4.72e-08		0.0209159	0.0070155	0.00330164		0.0259793	0.00420529	6.5e-10		0.0139
Coffee	X-14473	M36399	Unknown				0.0407842	0.0014676	6.89e-139		0.0270271	0.0027339	1.38e-19		0.0377067	0.00129307	6.12e-187		0.2455
Coffee	quinate	M18335	Known	Food component, Plant	Xenobiotics		0.0355121	0.0014989	6.6e-106		0.0235707	0.0028368	6.84e-15		0.0329059	0.00132528	4.31e-136		0.1903
Coffee	X-14374	M36300	Unknown				0.0247757	0.001521	1.61e-55		0.0185099	0.0027811	1.78e-10		0.0233331	0.00133446	1.87e-68		0.0834
Coffee	X-12039--3-hydroxypyridine sulfate	M33390	Known	Chemical	Xenobiotics		0.0263815	0.0016651	6.89e-52		0.0202603	0.0032264	1.72e-09		0.0250941	0.00147967	1.64e-64		0.1081
Coffee	X-12816	M34499	Unknown				0.0323521	0.0020355	1.07e-51		0.021003	0.0041197	7.67e-07		0.0301252	0.0018249	3.22e-61		0.1333
Coffee	X-05426	M18283	Unknown				0.0193805	0.0015561	5.06e-34		0.0123899	0.0032859	0.00020627		0.0180999	0.00140637	6.64e-38		0.0582
Coffee	X-12230	M33652	Unknown				0.0192436	0.0017282	1.07e-27		0.0151196	0.0030969	1.99e-06		0.0182643	0.00150912	1.02e-33		0.0602
Coffee	X-13741--3-methyl catechol sulfate 1	M35551	Known	Benzoate metabolism	Xenobiotics		0.0196293	0.0017769	3.43e-27		0.0158934	0.0035221	1.05e-05		0.0188714	0.00158644	1.25e-32		0.0632
Coffee	catechol sulfate	M35320	Known	Benzoate metabolism	Xenobiotics		0.0152925	0.0015644	5.39e-22		0.010632	0.0028395	0.000224495		0.0142073	0.00137021	3.44e-25		0.0334
Coffee	cyclo(leu-pro)	M37104	Known	Dipeptide	Peptide		0.0140598	0.0018641	9.25e-14		0.0088036	0.0036143	0.0157836		0.0129554	0.00165673	5.29e-15		0.0304
Coffee	X-12217--O-methyl catechol sulfate	M33638	Known	Benzoate metabolism	Xenobiotics		0.0117391	0.001689	5.43e-12		0.0086755	0.0032748	0.00865742		0.0110954	0.00150111	1.45e-13		0.022
Coffee	1-methylxanthine	M34389	Known	Xanthine metabolism	Xenobiotics		0.0098792	0.0019147	2.82e-07		0.0096824	0.0033456	0.00420366		0.00983065	0.0016618	3.31e-09		0.0157
Confectionary/jam	X-11315	M32632	Unknown				-0.0114019	0.001738	6.99e-11		-0.0062176	0.0027968	0.0277047		-0.00995762	0.00147619	1.53e-11		0.0166
Confectionary/jam	glycerate	M01572	Known	Glycolysis, gluconeogenesis, pyruvate metabolism	Carbohydrate		-0.0105412	0.0019236	4.86e-08		-0.008178	0.0032541	0.0130226		-0.00992925	0.00165592	2.02e-09		0.0139
Confectionary/jam	pipecolate	M01444	Known	Lysine metabolism	Amino acid		-0.008527	0.0016771	4.07e-07		-0.0076145	0.0036389	0.0380762		-0.00836713	0.00152312	3.94e-08		0.0081
Fried fish	X-11372	M32689	Unknown				0.359807	0.0511587	2.88e-12		0.165145	0.0487996	0.000866428		0.257884	0.0353111	2.81e-13		0.0399
Fried fish	3-phenylpropionate (hydrocinnamate)	M15749	Known	Phenylalanine & tyrosine metabolism	Amino acid		-0.16669	0.0319591	2.07e-07		-0.183522	0.0452557	7.67e-05		-0.172291	0.0261058	4.12e-11		0.0121
Fried fish	X-11315	M32632	Unknown				-0.174091	0.0348181	6.3e-07		-0.149109	0.0436141	0.000768761		-0.164367	0.0272106	1.54e-09		0.0125
Fried fish	scyllo-inositol	M32379	Known	Inositol metabolism	Lipid		-0.169707	0.0312113	6.22e-08		-0.115913	0.0484375	0.0177207		-0.153925	0.0262363	4.44e-09		0.011
Fruit juice	stachydrine	M34384	Known	Food component, Plant	Xenobiotics		0.0640397	0.0054954	2.87e-30		0.0453104	0.0082378	1.06e-07		0.0582717	0.00457154	3.26e-37		0.0639
Green leafy vegetables	X-11469	M32786	Unknown				0.0344448	0.0052808	9e-11		0.024611	0.0062759	0.000124323		0.0303684	0.00404067	5.66e-14		0.0196
Green leafy vegetables	X-02269	M32549	Unknown				0.0332203	0.0053997	9.43e-10		0.0254628	0.0062328	6.56e-05		0.0298943	0.00408116	2.39e-13		0.018
Green leafy vegetables	X-11315	M32632	Unknown				0.0380835	0.0060686	4.37e-10		0.0250747	0.0071372	0.000556375		0.0326249	0.00462327	1.71e-12		0.0227
Green leafy vegetables	X-11372	M32689	Unknown				-0.0275733	0.0044138	5.23e-10		-0.0211523	0.0086855	0.0158251		-0.0262554	0.00393486	2.51e-11		0.0121
Green leafy vegetables	3-carboxy-4-methyl-5-propyl-2-furanpropanoate (CMPF)	M31787	Known	Fatty acid, dicarboxylate	Lipid		0.0280325	0.0056936	9.29e-07		0.0210863	0.0061894	0.000806315		0.0248487	0.00419032	3.03e-09		0.0127
Green leafy vegetables	1-docosahexaenoylglycerophosphocholine*	M33822	Known	Lysolipid	Lipid		0.0249083	0.0046462	9.36e-08		0.0169866	0.007163	0.0187465		0.0225624	0.003898	7.11e-09		0.009
High fat salad dressing	eicosapentaenoate (EPA; 20:5n3)	M18467	Known	Essential fatty acid	Lipid		0.0481255	0.0097319	8.34e-07		0.0346713	0.0145539	0.0181583		0.0439684	0.00808991	5.48e-08		0.0095
High fibre breakfast cereals	X-09789	M32753	Unknown				0.0460142	0.0060561	4.9e-14		0.019016	0.0093594	0.0433752		0.0380464	0.00508452	7.28e-14		0.0212
High fibre breakfast cereals	X-11469	M32786	Unknown				0.0316382	0.0049123	1.54e-10		0.0275178	0.0083928	0.00121195		0.0305868	0.00423951	5.4e-13		0.0129
High fibre breakfast cereals	X-02269	M32549	Unknown				0.0306538	0.0049553	7.68e-10		0.0275009	0.0086325	0.0016534		0.0298724	0.00429758	3.63e-12		0.012
High fibre breakfast cereals	pyridoxate	M31555	Known	Vitamin B6 metabolism	Cofactors and vitamins		0.0404968	0.0062144	9.41e-11		0.0203801	0.009629	0.0354182		0.0345816	0.00522141	3.52e-11		0.0187
High fibre breakfast cereals	X-11315	M32632	Unknown				0.0313304	0.005822	8.4e-08		0.0266345	0.0104088	0.0111702		0.0302114	0.00508117	2.75e-09		0.0108
Low fat mik	X-21365 [Previously 3-Dehydrocarnitine*]	M32654	Unknown				0.0854919	0.0081127	3.3e-25		0.0451645	0.0147974	0.00254503		0.0761717	0.00711372	9.36e-27		0.018
Low fat mik	X-12798	M34481	Unknown				0.0710215	0.0089882	4.88e-15		0.0360135	0.015515	0.0211827		0.0622246	0.00777736	1.24e-15		0.0237
Meat	trans-4-hydroxyproline	M32319	Known	Urea cycle; arginine-, proline-, metabolism	Amino acid		0.0769821	0.0102138	7.7e-14		0.0702458	0.0172085	6.28e-05		0.0752272	0.00878322	1.08e-17		0.0195
Meat	creatine	M27718	Known	Creatine metabolism	Amino acid		0.0696195	0.0105284	5.01e-11		0.0411566	0.0189823	0.0312348		0.0629234	0.00920704	8.24e-12		0.0162
Meat	pyroglutamine*	M32672	Known	Glutamate metabolism	Amino acid		-0.0659492	0.0111756	4.33e-09		-0.0494023	0.0200641	0.0145867		-0.0620312	0.00976326	2.1e-10		0.0158
Meat	X-09789	M32753	Unknown				-0.0520261	0.0106416	1.11e-06		-0.0525799	0.0195341	0.00766307		-0.0521528	0.0093449	2.39e-08		0.0094
Mushrooms	ergothioneine	M37459	Known	Food component, Plant	Xenobiotics		0.188644	0.0229814	6.45e-16		0.164995	0.0325306	9.28e-07		0.18077	0.01877	5.93e-22		0.1074
Nuts	X-11315	M32632	Unknown				0.05981	0.0062967	6.48e-21		0.0416773	0.0093936	1.81e-05		0.0541884	0.00523034	3.75e-25		0.0367
Oily fish	docosahexaenoate (DHA; 22:6n3)	M19323	Known	Essential fatty acid	Lipid		0.243752	0.0167229	1.72e-45		0.0873332	0.0192646	9.66e-06		0.176535	0.0126286	2.09e-44		0.064
Oily fish	X-11469	M32786	Unknown				0.21414	0.0172654	6.59e-34		0.116648	0.0216523	1.89e-07		0.176245	0.0134992	5.87e-39		0.0615
Oily fish	3-carboxy-4-methyl-5-propyl-2-furanpropanoate (CMPF)	M31787	Known	Fatty acid, dicarboxylate	Lipid		0.204069	0.0163818	3.52e-34		0.11238	0.0222306	9.22e-07		0.171802	0.0131879	8.57e-39		0.0537
Oily fish	X-02269	M32549	Unknown				0.207974	0.0171435	1.44e-32		0.121914	0.021859	7.36e-08		0.175199	0.0134897	1.44e-38		0.058
Oily fish	eicosapentaenoate (EPA; 20:5n3)	M18467	Known	Essential fatty acid	Lipid		0.212167	0.0172386	1.95e-33		0.0852175	0.0241135	0.000501456		0.16923	0.0140236	1.57e-33		0.0523
Oily fish	1-docosahexaenoylglycerophosphocholine*	M33822	Known	Lysolipid	Lipid		0.14461	0.0171626	7.4e-17		0.0683038	0.0319314	0.0335623		0.127507	0.0151173	3.33e-17		0.025
Oily fish	X-11315	M32632	Unknown				0.138473	0.0176066	6.44e-15		0.0541653	0.0224806	0.0168242		0.106421	0.0138614	1.62e-14		0.0202
Oily fish	1-oleoylglycerophosphoethanolamine	M35628	Known	Lysolipid	Lipid		-0.115045	0.018102	2.65e-10		-0.0741898	0.0256587	0.00423081		-0.101468	0.0147915	6.89e-12		0.0124
Oily fish	1-eicosatrienoylglycerophosphocholine*	M33821	Known	Lysolipid	Lipid		-0.0991009	0.0171645	9.17e-09		-0.0872298	0.0242641	0.000402663		-0.0951417	0.0140128	1.12e-11		0.011
Oily fish	1-arachidonoylglycerophosphoethanolamine*	M35186	Known	Lysolipid	Lipid		-0.105579	0.0184536	1.24e-08		-0.0806762	0.0257517	0.0019735		-0.0971301	0.0149999	9.46e-11		0.0125
Oily fish	docosapentaenoate (n3 DPA; 22:5n3)	M32504	Known	Essential fatty acid	Lipid		0.110718	0.01662	3.62e-11		0.0383876	0.0192362	0.0472462		0.0798025	0.0125762	2.22e-10		0.0137
Oily fish	1-linoleoylglycerophosphoethanolamine*	M32635	Known	Lysolipid	Lipid		-0.105913	0.0180669	5.45e-09		-0.0550384	0.0253749	0.0311842		-0.0887984	0.0147175	1.6e-09		0.0087
Oily fish	X-12627	M34221	Unknown				0.0934288	0.0163801	1.38e-08		0.0439761	0.0192639	0.0234228		0.0726774	0.0124788	5.74e-09		0.0088
Other fish/seafood	3-carboxy-4-methyl-5-propyl-2-furanpropanoate (CMPF)	M31787	Known	Fatty acid, dicarboxylate	Lipid		0.201078	0.0174559	1.16e-29		0.150111	0.0294337	8.9e-07		0.187816	0.0150141	6.64e-36		0.0608
Other fish/seafood	docosahexaenoate (DHA; 22:6n3)	M19323	Known	Essential fatty acid	Lipid		0.198231	0.017437	5.83e-29		0.140545	0.0275836	9.1e-07		0.18176	0.014739	6.1e-35		0.0524
Other fish/seafood	X-11469	M32786	Unknown				0.188744	0.0172593	5.51e-27		0.130768	0.0305391	3.07e-05		0.174709	0.0150257	2.99e-31		0.0522
Other fish/seafood	X-02269	M32549	Unknown				0.184254	0.0172478	7.33e-26		0.140714	0.0312129	1.21e-05		0.174069	0.0150963	9.25e-31		0.0504
Other fish/seafood	eicosapentaenoate (EPA; 20:5n3)	M18467	Known	Essential fatty acid	Lipid		0.156151	0.0170913	1.71e-19		0.147554	0.032963	1.38e-05		0.154329	0.015173	2.66e-24		0.0364
Other fish/seafood	1-docosahexaenoylglycerophosphocholine*	M33822	Known	Lysolipid	Lipid		0.125183	0.0153772	7.3e-16		0.0714115	0.0286202	0.0135332		0.113138	0.0135458	6.7e-17		0.0199
Other fish/seafood	pyroglutamine*	M32672	Known	Glutamate metabolism	Amino acid		-0.0973	0.0176155	3.81e-08		-0.101542	0.0245473	5.51e-05		-0.0987419	0.0143118	5.22e-12		0.0149
Other fish/seafood	docosapentaenoate (n3 DPA; 22:5n3)	M32504	Known	Essential fatty acid	Lipid		0.0860765	0.015057	1.27e-08		0.102465	0.0302619	0.000878959		0.0893285	0.0134805	3.44e-11		0.01
Other fish/seafood	1-eicosatrienoylglycerophosphocholine*	M33821	Known	Lysolipid	Lipid		-0.0820546	0.0158998	2.73e-07		-0.0828929	0.0324191	0.0114245		-0.0822171	0.0142754	8.44e-09		0.009
Other fish/seafood	1,5-anhydroglucitol (1,5-AG)	M20675	Known	Glycolysis, gluconeogenesis, pyruvate metabolism	Carbohydrate		-0.0792819	0.0158383	6.12e-07		-0.0874039	0.0338052	0.0105518		-0.0807438	0.0143422	1.8e-08		0.0106
Other fish/seafood	X-12696--3,4-dihydroxyphenylacetate sulfate	M34306	Known	Phenylalanine and Tyrosine Metabolism	Amino acid		-0.0843817	0.0168645	6.2e-07		-0.0781971	0.0356401	0.0295945		-0.0832503	0.015244	4.73e-08		0.0107
Peaches	X-11315	M32632	Unknown				0.157993	0.0241903	8.45e-11		0.0972791	0.0236187	6.51e-05		0.12691	0.0168994	5.92e-14		0.0391
Porridge	X-09789	M32753	Unknown				0.0985073	0.0092359	9.1e-26		0.0829784	0.0150611	1.01e-07		0.0942635	0.0078734	4.96e-33		0.048
Porridge	X-12253--2-aminophenol sulfate	M33675	Known	Chemical	Xenobiotics		0.0528662	0.0095653	3.85e-08		0.0429609	0.0190104	0.0249889		0.0508651	0.00854463	2.63e-09		0.0158
Poultry	pyroglutamine*	M32672	Known	Glutamate metabolism	Amino acid		-0.101902	0.015889	1.87e-10		-0.0700132	0.0215732	0.00128847		-0.0906869	0.0127935	1.36e-12		0.0167
Poultry	creatine	M27718	Known	Creatine metabolism	Amino acid		0.103505	0.01541	2.57e-11		0.0435625	0.0217138	0.0456154		0.0834271	0.0125669	3.17e-11		0.0147
Processed meats	trans-4-hydroxyproline	M32319	Known	Urea cycle; arginine-, proline-, metabolism	Amino acid		0.0519125	0.0087814	4.07e-09		0.035069	0.016192	0.0313804		0.0480844	0.00771927	4.69e-10		0.0111
Processed meats	X-11381	M32698	Unknown				0.0515578	0.0088546	6.89e-09		0.038729	0.0167656	0.0218009		0.0487599	0.0078297	4.74e-10		0.0111
Savoury pies	X-11315	M32632	Unknown				-0.287381	0.0435768	5.59e-11		-0.116126	0.0544451	0.0344121		-0.220511	0.0340214	9.08e-11		0.0162
Savoury pies	3-phenylpropionate (hydrocinnamate)	M15749	Known	Phenylalanine & tyrosine metabolism	Amino acid		-0.263978	0.0437988	2.06e-09		-0.150776	0.0682875	0.0288864		-0.230982	0.0368672	3.72e-10		0.013
Savoury pies	X-11372	M32689	Unknown				0.289928	0.0473665	1.14e-09		0.114426	0.0553379	0.0402231		0.215717	0.0359845	2.04e-09		0.0147
Savoury pies	ergothioneine	M37459	Known	Food component, Plant	Xenobiotics		-0.320144	0.0602786	1.31e-07		-0.290625	0.104924	0.00663254		-0.312819	0.0522672	2.16e-09		0.0172
Savoury snacks	X-11372	M32689	Unknown				0.063863	0.0084868	8.31e-14		0.0290001	0.0110898	0.009734		0.0509866	0.00673969	3.88e-14		0.0258
Soy foods	X-11381	M32698	Unknown				-0.184125	0.0326432	1.95e-08		-0.0628009	0.0249537	0.0146335		-0.107549	0.0198247	5.8e-08		0.018
Soy/other milk	4-ethylphenylsulfate	M36099	Known	Benzoate metabolism	Xenobiotics		0.299352	0.0512169	6.1e-09		0.194753	0.0434468	3.18e-05		0.238524	0.0331318	6.05e-13		0.0607
Spirits/liquor	4-androsten-3beta,17beta-diol disulfate 1*	M37202	Known	Sterol, Steroid	Lipid		0.0441452	0.0078835	2.53e-08		0.0276708	0.0134295	0.0423778		0.039923	0.00679864	4.3e-09		0.0211
Sweet baked products	eicosapentaenoate (EPA; 20:5n3)	M18467	Known	Essential fatty acid	Lipid		-0.0157089	0.0024251	1.2e-10		-0.0115533	0.0037262	0.00229994		-0.0144724	0.00203254	1.08e-12		0.016
Sweet baked products	docosahexaenoate (DHA; 22:6n3)	M19323	Known	Essential fatty acid	Lipid		-0.0161375	0.0024248	3.75e-11		-0.0107973	0.0039727	0.00732814		-0.014688	0.00206972	1.28e-12		0.016
Sweet baked products	scyllo-inositol	M32379	Known	Inositol metabolism	Lipid		-0.0180924	0.0031253	8.43e-09		-0.0142528	0.0050346	0.00530078		-0.0170244	0.00265529	1.44e-10		0.0188
Sweet baked products	X-11799	M33144	Unknown				-0.0176761	0.0033373	1.39e-07		-0.0154616	0.0061677	0.0137449		-0.0171746	0.00293517	4.88e-09		0.0195
Sweet baked products	X-11315	M32632	Unknown				-0.0143066	0.0028024	3.66e-07		-0.0086171	0.0034134	0.0126053		-0.0120158	0.00216594	2.9e-08		0.0135
Tomatoes	glycerate	M01572	Known	Glycolysis, gluconeogenesis, pyruvate metabolism	Carbohydrate		0.0294626	0.0059333	7.5e-07		0.017997	0.0069265	0.010173		0.0246101	0.00450609	4.72e-08		0.0093
White/brown bread, refined grains	X-11315	M32632	Unknown				-0.0166087	0.0028844	1e-08		-0.0185474	0.0045493	6.53e-05		-0.0171646	0.00243603	1.84e-12		0.0167
Wholemeal bread/grains	X-09789	M32753	Unknown				0.0167977	0.0032986	3.91e-07		0.0106354	0.0050288	0.0358459		0.0149439	0.00275818	6.03e-08		0.0104
Wine	scyllo-inositol	M32379	Known	Inositol metabolism	Lipid		0.0564483	0.0039809	3.04e-43		0.0359052	0.0073232	3.42e-06		0.0517624	0.00349754	1.47e-49		0.1172
Wine	alpha-hydroxyisovalerate	M33937	Known	Valine, leucine and isoleucine metabolism	Amino acid		0.0466687	0.0036224	2.09e-36		0.0383283	0.006355	2.32e-08		0.0446234	0.00314705	1.23e-45		0.0724
Wine	X-11795	M33140	Unknown				0.0415321	0.0033464	5.04e-34		0.0296663	0.0073168	9.51e-05		0.0394794	0.00304322	1.74e-38		0.0622
Wine	4-androsten-3beta,17beta-diol disulfate 1*	M37202	Known	Sterol, Steroid	Lipid		0.0426548	0.0039155	1.09e-26		0.0338847	0.0077926	3.31e-05		0.0408869	0.00349867	1.5e-31		0.0705
Wine	X-11799	M33144	Unknown				0.0353892	0.0035854	3.49e-22		0.0275088	0.0058679	8.74e-06		0.0332469	0.00305948	1.66e-27		0.0518
Wine	X-10395	M25459	Unknown				0.034696	0.0033287	9.31e-25		0.0183348	0.0061426	0.00350963		0.030982	0.00292661	3.45e-26		0.0339
Wine	X-04495	M16818	Unknown				0.0321821	0.0034682	4.68e-20		0.0283429	0.0060681	8.69e-06		0.0312368	0.00301109	3.26e-25		0.0347
Wine	5alpha-androstan-3beta,17beta-diol disulfate	M37190	Known	Sterol, Steroid	Lipid		0.0378414	0.0039716	6.27e-21		0.0298869	0.0081634	0.000421145		0.036319	0.00357136	2.71e-24		0.0592
Wine	pipecolate	M01444	Known	Lysine metabolism	Amino acid		0.0310542	0.0033969	1.57e-19		0.0235831	0.0065637	0.000493944		0.0294759	0.00301683	1.51e-22		0.0285
Wine	eicosapentaenoate (EPA; 20:5n3)	M18467	Known	Essential fatty acid	Lipid		0.0302824	0.003224	1.66e-20		0.0167951	0.0057724	0.00439583		0.0270755	0.00281473	6.63e-22		0.0274
Wine	docosahexaenoate (DHA; 22:6n3)	M19323	Known	Essential fatty acid	Lipid		0.0289241	0.0033806	2.42e-17		0.0139315	0.0054864	0.0125322		0.0247983	0.0028781	6.92e-18		0.0221
Wine	myo-inositol	M19934	Known	Inositol metabolism	Lipid		0.0262964	0.0032331	7.58e-16		0.0106304	0.005347	0.0493321		0.0221022	0.00276666	1.36e-15		0.0219
Wine	docosapentaenoate (n3 DPA; 22:5n3)	M32504	Known	Essential fatty acid	Lipid		0.0249816	0.0034374	5.38e-13		0.0193016	0.0064557	0.00345697		0.023727	0.0030341	5.28e-15		0.0192
Wine	X-12627	M34221	Unknown				0.0244913	0.0032255	4.95e-14		0.013761	0.0055966	0.0155287		0.0218158	0.0027946	5.88e-15		0.0168
Wine	X-01911	M32735	Unknown				0.0290597	0.0044277	7.11e-11		0.0221659	0.0055554	0.000126781		0.0263817	0.0034625	2.55e-14		0.031
Wine	2-aminobutyrate	M32348	Known	Butanoate metabolism	Amino acid		0.0267191	0.0036322	2.83e-13		0.0163762	0.0069569	0.0203828		0.0245036	0.00321978	2.73e-14		0.0232
Wine	X-05907	M18929	Unknown				0.0241135	0.0034567	4.22e-12		0.0172641	0.0054086	0.00185099		0.0221271	0.00291265	3.03e-14		0.0187
Wine	X-10429	M25599	Unknown				0.0246638	0.0034768	1.88e-12		0.0191489	0.0069727	0.00710455		0.0235657	0.00311145	3.62e-14		0.0191
Wine	caprate (10:0)	M10642	Known	Medium chain fatty acid	Lipid		0.0212226	0.0031184	1.36e-11		0.0234632	0.0074403	0.00208909		0.0215574	0.00287601	6.6e-14		0.0164
Wine	piperine	M33935	Known	Food component, Plant	Xenobiotics		0.0280066	0.0043082	1.04e-10		0.0221911	0.0058264	0.000234448		0.0259509	0.00346406	6.81e-14		0.0258
Wine	X-12038	M33389	Unknown				0.0203839	0.0033931	2.27e-09		0.0282956	0.0070892	0.000120032		0.0218585	0.00306059	9.2e-13		0.0144
Wine	X-13215	M34912	Unknown				0.0232216	0.0038192	1.48e-09		0.0225045	0.0060697	0.000337497		0.0230182	0.00323252	1.07e-12		0.0156
Wine	X-11317	M32634	Unknown				0.0191051	0.0032085	3.11e-09		0.0260157	0.0067143	0.000183508		0.0203898	0.00289495	1.88e-12		0.012
Wine	4-methyl-2-oxopentanoate	M22116	Known	Valine, leucine and isoleucine metabolism	Amino acid		0.0207712	0.0034098	1.36e-09		0.0209214	0.0062203	0.00106617		0.0208059	0.00299002	3.44e-12		0.0111
Wine	beta-hydroxyisovalerate	M12129	Known	Valine, leucine and isoleucine metabolism	Amino acid		0.0211366	0.0032425	9.19e-11		0.0159115	0.006528	0.0164407		0.0201026	0.002904	4.44e-12		0.0094
Wine	X-09026	M22548	Unknown				0.0200453	0.003322	1.93e-09		0.0192012	0.0062546	0.00270835		0.0198596	0.00293386	1.3e-11		0.0112
Wine	caprylate (8:0)	M32492	Known	Medium chain fatty acid	Lipid		0.019138	0.003179	2.1e-09		0.0202609	0.0068992	0.00405491		0.0193347	0.00288724	2.13e-11		0.0122
Wine	benzoate	M15778	Known	Benzoate metabolism	Xenobiotics		0.0193395	0.003279	4.37e-09		0.0175775	0.0057535	0.00284017		0.0189075	0.00284883	3.2e-11		0.0091
Wine	X-11550	M32867	Unknown				0.0177832	0.0031293	1.54e-08		0.0198945	0.0058793	0.000996953		0.0182493	0.00276238	3.94e-11		0.0107
Wine	stearidonate (18:4n3)	M33969	Known	Long chain fatty acid	Lipid		0.0192545	0.0033835	1.47e-08		0.0187827	0.0070052	0.00848535		0.0191653	0.00304673	3.17e-10		0.0119
Wine	2-hydroxybutyrate (AHB)	M21044	Known	Cysteine, methionine, SAM, taurine metabolism	Amino acid		0.0193786	0.0035308	4.61e-08		0.0206131	0.0068919	0.00344595		0.0196352	0.00314242	4.15e-10		0.0151
Wine	3-(4-hydroxyphenyl)lactate	M32197	Known	Phenylalanine & tyrosine metabolism	Amino acid		0.0174207	0.0031338	3.11e-08		0.0182407	0.0072809	0.0137286		0.0175489	0.00287849	1.08e-09		0.0105
Wine	3-methyl-2-oxobutyrate	M21047	Known	Valine, leucine and isoleucine metabolism	Amino acid		0.0176426	0.0034184	2.72e-07		0.0196096	0.0065784	0.00355143		0.0180608	0.00303331	2.61e-09		0.0074
Wine	X-11452	M32769	Unknown				0.0227677	0.0042797	1.18e-07		0.0166572	0.0059993	0.0065389		0.0207069	0.00348405	2.79e-09		0.0151
Wine	epiandrosterone sulfate	M33973	Known	Sterol, Steroid	Lipid		0.0181483	0.00349	2.21e-07		0.0160532	0.0061609	0.0104629		0.0176393	0.00303663	6.29e-09		0.0102
Wine	X-13496	M35270	Unknown				0.0174691	0.003275	1.08e-07		0.0145699	0.0062842	0.0223057		0.0168499	0.00290427	6.56e-09		0.0092
Wine	arachidonate (20:4n6)	M01110	Known	Long chain fatty acid	Lipid		0.0172824	0.0035382	1.13e-06		0.0177199	0.0061885	0.00503648		0.0173902	0.00307161	1.5e-08		0.0091
Wine	theophylline	M18394	Known	Xanthine metabolism	Xenobiotics		0.0197864	0.0038199	2.47e-07		0.0143114	0.006255	0.0240843		0.0182992	0.00326005	1.99e-08		0.0093
Wine	X-12644--1-docosahexaenoylglycerophosphoethanolamine	M34244	Known	Lysolipid	Lipid		0.0146819	0.0029694	8.33e-07		0.0171407	0.0073518	0.0215827		0.0150268	0.0027533	4.82e-08		0.0069

## Sheet: Table D - Targeted results
Table D. List of metabolites associated with reported intakes of food groups from the targeted platform
						Discovery				Discordant				Meta-analysis				Whole sample
Variable	Biocrates name	Biocrates symbol	Biocrates pathway	Biocrates subpathway		beta	SE	p		beta	SE	p		beta	SE	p		R-squared
Cream	lysoPhosphatidylcholine acyl C17:0	lysoPC a C17:0	Lipid	Glycerophsopholipids		0.0285213	0.0053442	1.36e-07		0.0572572	0.0196754	0.00767592		0.0304957	0.00515734	3.36e-09		0.013
Cream	Hydroxysphingomyeline C14:1	SM (OH) C14:1	Lipid	Sphingolipids		0.0342058	0.0054756	8.09e-10		0.039418	0.0163145	0.0236578		0.0347335	0.00519103	2.22e-11		0.013
Cream	lysoPhosphatidylcholine acyl C28:1	lysoPC a C28:1	Lipid	Glycerophsopholipids		0.0252681	0.0050529	7.57e-07		0.0502649	0.0250669	0.0563418		0.0262441	0.00495327	1.17e-07		0.0123
Herbal tea	Phosphatidylcholine acyl-alkyl C38:3	PC ae C38:3	Lipid	Glycerophsopholipids		-0.0124527	0.0021788	1.78e-08		-0.001391	0.0048302	0.774777		-0.0105825	0.00198609	9.91e-08		0.0169
Herbal tea	Phosphatidylcholine acyl-alkyl C40:4	PC ae C40:4	Lipid	Glycerophsopholipids		-0.0098353	0.0019592	6.94e-07		-0.0033709	0.0055169	0.544482		-0.00911134	0.00184624	8.01e-07		0.0136
Herbal tea	Phosphatidylcholine acyl-alkyl C40:3	PC ae C40:3	Lipid	Glycerophsopholipids		-0.0139085	0.00232	3.64e-09		-0.0038146	0.0061725	0.539921		-0.012659	0.00217167	5.57e-09		0.0126
Herbal tea	Phosphatidylcholine acyl-alkyl C38:2	PC ae C38:2	Lipid	Glycerophsopholipids		-0.0181496	0.0034206	1.61e-07		-0.001972	0.0079271	0.804756		-0.0156102	0.00314068	6.68e-07		0.0124
Herbal tea	Phosphatidylcholine diacyl C42:4	PC aa C42:4	Lipid	Glycerophsopholipids		-0.013755	0.002586	1.51e-07		-0.0024745	0.0075065	0.743307		-0.0125582	0.00244498	2.8e-07		0.0106
Herbal tea	Phosphatidylcholine acyl-alkyl C38:1	PC ae C38:1	Lipid	Glycerophsopholipids		-0.0197881	0.0034543	1.65e-08		-0.0008072	0.0095069	0.932739		-0.0175745	0.00324663	6.19e-08		0.0103
Oily fish	Phosphatidylcholine diacyl C40:6	PC aa C40:6	Lipid	Glycerophsopholipids		0.0734032	0.010564	1.07e-11		0.0145531	0.0208456	0.487583		0.0613777	0.00942306	7.34e-11		0.0413
Oily fish	Phosphatidylcholine diacyl C38:6	PC aa C38:6	Lipid	Glycerophsopholipids		0.0769181	0.010525	9.8e-13		0.0121782	0.0211956	0.567573		0.0641123	0.00942676	1.04e-11		0.0409
White/brown bread, refined grains	Octenoylcarnitine	C8:1	Lipid	Acylcarnitines		0.0125738	0.0021788	1.32e-08		0.007965	0.0045064	0.0823206		0.0117006	0.00196156	2.45e-09		0.0307
Wine	Phosphatidylcholine diacyl C36:5	PC aa C36:5	Lipid	Glycerophsopholipids		0.0178962	0.0030905	1.16e-08		0.0109992	0.0078889	0.172845		0.0169785	0.00287757	3.63e-09		0.0375
Wine	Phosphatidylcholine diacyl C32:1	PC aa C32:1	Lipid	Glycerophsopholipids		0.0146266	0.0028147	2.83e-07		0.013287	0.0107378	0.224939		0.0145405	0.00272271	9.27e-08		0.0277

## Sheet: Table E - Metabolite info
Table E. Information for metabolites associated to food intakes, including biological role, previous dietary and disease associations
Pathway	Subpathway	Metabolite		Replicated		Novel		Biological role		Previous dietary associations		Previous disease/metabolic associations
Lip	Essential fatty acid	Docosahexaenoate (DHA; 22:6n3)		↑ Oily fish		↑ Wine		Essential fatty acid, derived endogenously from α-linolenic acid and in high concentrations in oily fish.		↑ Fish (excluding shellfish);		↓ NASH (Kalhan et al., 2011)
				↑ Other seafood		↓ Baked goods				↑ Other vegetables: Celery, green beans, squash, cucumbers;		↓ Simvastatin treatment (Chen et al., 2011)
										↑ White rice;
										↓ Chips (Guertin et al., 2014)
										↑ Fish and seafood (Zheng, Yu, Alexander, Steffen, & Boerwinkle, 2014)
Lip	Essential fatty acid	Docosapentaenoate (n3 DPA; 22:5n3)		↑ Wine		↑ Other seafood ↑ Oily fish		Essential fatty acid, derived endogenously from omega-3 and 6 fatty acids and in high concentrations in oily fish.		↑ Eggs (Zheng, Yu, Alexander, Steffen, & Boerwinkle, 2014)
										↑ Alcohol (Zheng, Yu, Alexander, Steffen, & Boerwinkle, 2014)
Lip	Essential fatty acid	Eicosapentaenoate (EPA; 20:5n3)		↑ Oily fish		↑ Wine		Essential fatty acid, derived endogenously from α-linolenic acid and in high concentrations in oily fish.		↑ Fish and seafood (Zheng, Yu, Alexander, Steffen, & Boerwinkle, 2014)		↓ NASH (Kalhan et al., 2011)
				↑ Other seafood		↓ Baked goods
						↑ Avocado
						↑ High fat salad dressings
Lip	Lysolipid	1-Docosahexaenoylglycerophosphocholine*		↑ Oily fish		↑ Avocado		Downstream product of omega-3 essential fatty acid metabolism.		↑ Fish (excluding shellfish), ↑ Healthy eating index (Guertin et al., 2014)
				↑ Other seafood		↑ Green leafy vegetables
Lip	Lysolipid	1-docosahexaenoylglycerophosphoethanolamine				↑ Wine		Downstream product of omega-3 essential fatty acid metabolism.
Lip	Lysolipid	1-Arachidonoylglycerophosphoethanolamine*				↓ Oily fish		Downstream product of omega-6 essential fatty acid metabolism. Lysolipids form cellular lipid bilayer, when cleaved by lipoprotein-associated phospholipase A2 form free lysophosphatidylcholines involved in inflammatory processes and may influence artherosclerotic plaque inflammation (Goncalves et al., 2012).		↓ HEI (Guertin et al., 2014)
Lip	Lysolipid	1-Eicosatrienoyl				↓ Oily fish						↓ Dilated cardiomyopathy (Alexander, Lombardi, Rodriguez, Mitchell, & Marian, 2011)
		glycerophosphocholine*				↓ Other seafood
Lip	Lysolipid	1-Linoleoylglycerophosphoethanolamine*				↓ Oily fish				↓ HEI (Guertin et al., 2014)		↓ Dilated cardiomyopathy (Alexander et al., 2011)
Lip	Lysolipid	1-Oleoylglycerophosphoethanolamine				↓ Oily fish						↓ Dilated cardiomyopathy (Alexander et al., 2011)
Lip	Fatty acid, dicarboxylate	3-Carboxy-4-methyl-5-propyl-2-furanpropanoate (CMPF)		↑ Oily fish		↑ Avocado		Furan fatty acid, found in significant concentrations in fish. Thought to be a uremic toxin (Miyamoto et al., 2012). Though to induce beta cell dysfunction (Prentice et al., 2014).		↑ Fish and shellfish;
				↑ Other seafood		↑ Green leafy vegetables				↑ Alliums (garlic and onions);
										↑ Greens: lettuce, spinach, green pepper (Guertin et al., 2014)
										↑ Fish and seafood (Zheng, Yu, Alexander, Steffen, & Boerwinkle, 2014)
										↓ Dietary choline depletion (Sha et al., 2010)
Lip	Long chain fatty acid	Arachidonate (20:4n6)				↑ Wine		Polyunsaturated omega-6 fatty acid, elevated during pro-inflammatory processes.
Lip	Long chain fatty acid	Stearidonate (18:4n3)		↑ Wine				Derived endogenously from essential fatty acid α-linolenic acid.		↑ Alcohol (Zheng, Yu, Alexander, Steffen, Nettleton, et al., 2014)
Lip	Long chain fatty acid	10-Nonadecenoate (19:1n9)				↑ Butter		Monounsaturate of nonadecenoate (19:0).		↓ Sugar-rich foods and beverages, dietary sucrose and carbohydrate (Zheng, Yu, Alexander, Steffen, & Boerwinkle, 2014)
Lip	Long chain fatty acid	Myristate (14:0)				↑ Butter		Contained in most animal and vegetable fats. Higher concentrations in plasma associated with heart failure (Yamagishi, Nettleton, & Folsom, 2008).		↑ Alcohol (Zheng, Yu, Alexander, Steffen, Nettleton, et al., 2014)		↓ T2D, IFG (Menni et al., 2013)
Lip	Long chain fatty acid	Pentadecanoate (15:0)		↑ Butter				Produced by ruminal bacteria in livestock, found in highest concentrations in dairy products, butter and meats from ruminant animals.		↑ Butter (Guertin et al., 2014)		↓ T2D, IFG (Menni et al., 2013)
Lip	Medium chain fatty acid	10-Undecenoate (11:1n1)		↑ Butter				Monounsaturated fatty acid found in oils and animal fats and produced endogenously.		↑ Butter (57)		↓ NASH, steatosis (51)
Lip	Fatty acid, branched	15-Methylpalmitate (isobar with 2-methylpalmitate)		↑ Butter				Methylated long chain fatty acid, found to be anti-inflammatory and anti-fibrotic in liver disease animal models (Mantawy, Tadros, Awad, Hassan, & El-Demerdash, 2012).		↑ Butter, ↓ HEI (Guertin et al., 2014)		↓ T2D, IFG (Menni et al., 2013)
Lip	Medium chain fatty acid	Caprate (10:0)				↑ Wine		Saturated fatty acid found in oils and animal fats and produced endogenously.
Lip	Medium chain fatty acid	Caprylate (8:0)				↑ Wine		Saturated fatty acid found in oils and animal fats and produced endogenously.
Lip	Phosphatidyl-choline	lysoPhosphatidylcholine acyls C17:0 & C28:1				↑ Cream
Lip	Phosphatidyl-choline	Phosphatidylcholine acyl-alkyls C38:1, C38:2, C38:3, C40:3 & C40:4				↓ Herbal tea
Lip	Phosphatidyl-choline	Phosphatidylcholine diacyls C32:1 & C36:5				↑ Wine				↑ Factor 1: ↑ Fish and poultry, ↓ Confectionary, cake, cookies, desserts, margarine, tea, whole grain bread, pasta, rice and high fat cheese;
										↑ Factor 2: ↑ sauce and butter, ↓ fish, whole grain bread, tea, grain flakes, muesli (Floegel et al., 2013)
Lip	Phosphatidyl-choline	Phosphatidylcholine diacyls C38:6 & C40:6				↑ Oily fish				↑ Factor 1: ↑ Fish and poultry, ↓ Confectionary, cake, cookies, desserts, margarine, tea, whole grain bread, pasta, rice and high fat cheese;
										↓ Factor 2: ↑ sauce and butter, ↓ fish, whole grain bread, tea, grain flakes, muesli (Floegel et al., 2013)
Lip	Phosphatidyl-choline	Phosphatidylcholine diacyl C42:4				↓ Herbal tea
Lip	Sphingomyelin	Hydroxysphingomyeline C14:1				↑ Cream				↑ Factor 1: ↑ Butter, garlic and coffee, ↓ Margarine, fresh fruit and soup; ↓ Factor 2: ↓ Butter, sweet bread spreads, high fat cheese, fresh fruit, whole grain bread, desserts, cake, cookies, high-fat dairy products (Floegel et al., 2013)
Lip	Carnitine metabolism	Nonanoylcarnitine*				↑ Butter		Ester of carnitine with pelargonic acid (C9).
Lip	Carnitine metabolism	Octenoylcarnitine				↑ White and brown bread, refined grains		Acylcarnitines consist of carnitine and fatty acid derivatives; formed from mitochondrial beta-oxidation.		↓ Factor 1: ↑ Butter, ↓ Margarine and low fat cheese;	.
										↑ Factor 2: ↑ Cornflakes and crisps, ↓ Fish, other vegetable fat, whole grain bread, cooked vegetables, garlic, nuts, tea, cabbage, sweet bread spreads, cake, cookies, high fat cheese (Floegel et al., 2013);
Lip	Sterol, Steroid	4-Androsten-3beta,17beta-diol disulfate 1*		↑ Wine				Sex steroid. Found to be a testosterone precursor and androgen receptor agonist (Chen et al., 2004).		↑ Alcohol (Zheng, Yu, Alexander, Steffen, Nettleton, et al., 2014)
				↑ Spirits and liquors						↓ Nuts and peanut butter, Sugar-rich foods and beverages, dietary sucrose and carbohydrate (Zheng, Yu, Alexander, Steffen, & Boerwinkle, 2014)
										↑ Total alcohol (Guertin et al., 2014)
Lip	Sterol, Steroid	5-Alpha-androstan-3beta,17beta-diol disulfate		↑ Wine				Sex steroid. Arrests growth of prostate cells in mice (Weihua, Lathe, Warner, & Gustafsson, 2002), promotes growth of breast cancer cells in vitro (Couture, Theriault, Simard, & Labrie, 1993).		↑ Alcohol (Zheng, Yu, Alexander, Steffen, Nettleton, et al., 2014)
										↓ Nuts and peanut butter, Sugar-rich foods and beverages, dietary sucrose and carbohydrate (Zheng, Yu, Alexander, Steffen, & Boerwinkle, 2014)
										↑ Total alcohol (Guertin et al., 2014)
Lip	Sterol, Steroid	Epiandrosterone sulfate				↑ Wine		Sex steroid, also known as 3beta-hydroxy-5alpha-androstan-17-one sulfate. Downstream metabolite of dehydroepiandrosterone (DHEA).
Lip	Inositol metabolism	Myo-inositol				↑ Wine		Contained in citrus fruits (Katz et al., 2011), beans, grains and nuts (Clements & Darnell, 1980).		↓ Dietary choline depletion (Sha et al., 2010)		↑ Insulin sensitivity (Gall et al., 2010)
												↑ Dilated cardiomyopathy (Alexander et al., 2011)
Lip	Inositol metabolism	Scyllo-inositol		↑ Wine		↓ Baked goods		Contained in citrus juices and grapes; has been used as a potential Alzheimer’s treatment (Ma, Thomason, & McLaurin, 2012).		↑ Citrus fruit: oranges, orange juice, grapefruit;
						↓ Fried fish				↑ Wine (Guertin et al., 2014)
										↑ Fruit juice (Zheng, Yu, Alexander, Steffen, & Boerwinkle, 2014)
AA	Butanoate metabolism	2-Aminobutyrate		↑ Wine				Part of AHB-related pathway. AHB is a by-product of hepatic glutathione synthesis under oxidative stress (Lord & Bralley, 2008).		↑ Alcohol (Zheng, Yu, Alexander, Steffen, Nettleton, et al., 2014)
										↓ Sugar-rich foods and beverages, dietary sucrose and carbohydrate (Zheng, Yu, Alexander, Steffen, & Boerwinkle, 2014)
AA	Cysteine, methionine, SAM, taurine metabolism	2-Hydroxybutyrate (AHB)		↑ Wine				Part of AHB-related pathway. AHB is a by-product of hepatic glutathione synthesis under oxidative stress (Lord & Bralley, 2008).		↑ Alcohol (Zheng, Yu, Alexander, Steffen, Nettleton, et al., 2014)		↑ T2D, IFG (Menni et al., 2013) ↓ Insulin sensitivity (Gall et al., 2010)
										↓ Sugar-rich foods and beverages, dietary sucrose and carbohydrate (Zheng, Yu, Alexander, Steffen, & Boerwinkle, 2014)		↑ BMI (Moore, 2013) ↑ Dilated cardiomyopathy (Alexander et al., 2011)
AA	Valine, leucine and isoleucine metabolism	alpha-Hydroxyisovalerate		↑ Wine				Part of AHB-related pathway. AHB is a by-product of hepatic glutathione synthesis under oxidative stress (Lord & Bralley, 2008).		↑ Alcohol (Zheng, Yu, Alexander, Steffen, Nettleton, et al., 2014)		↑ Dilated cardiomyopathy (Alexander et al., 2011)
										↓ Sugar-rich foods and beverages, dietary sucrose and carbohydrate (Zheng, Yu, Alexander, Steffen, & Boerwinkle, 2014)		↑ 28-day mortality in critically ill patients (Rogers et al., 2014)
AA	Valine, leucine and isoleucine metabolism	beta-Hydroxyisovalerate				↑ Wine		Part of AHB-related pathway. AHB is a by-product of hepatic glutathione synthesis under oxidative stress (Lord & Bralley, 2008).
AA	Valine, leucine and isoleucine metabolism	3-Methyl-2-oxobutyrate				↑ Wine		Derived from branched chain amino acid, precursor to leucine and valine synthesis.				↑ T2D, IFG (Menni et al., 2013)
												↑ BMI (Moore, 2013)
AA	Valine, leucine and isoleucine metabolism	4-Methyl-2-oxopentanoate				↑ Wine		Derived from branched chain amino acid, leucine, metabolism; accumulates, and may contribute to DNA damage and neurotoxicity, in maple-syrup urine disease (Mescka et al., 2014).				↑ T2D, IFG (Menni et al., 2013) ↑ BMI (Moore, 2013)
AA	Lysine metabolism	Pipecolate				↑ Wine ↓ Confectionary & jams		Present in citrus fruits (Servillo et al., 2012). Thought to be formed primarily by gut bacterial lysine degradation (Fujita, Fujita, Kodama, Hada, & Higashino, 2003).
AA	Phenylalanine & tyrosine metabolism	3-(4-Hydroxyphenyl)lactate				↑ Wine		The L-form is produced from tyrosine metabolism. The unusual D-form is of bacterial origin (Spaapen, Ketting, Wadman, Bruinvis, & Duran, 1987), particularly by Bifidobacteria and lactobacilli, from dietary phenolic compounds and has shown to reduce mitochondrial and neutrophil ROS production (Beloborodova et al., 2012).				↑ BMI (Moore, 2013)
AA	Phenylalanine & tyrosine metabolism	3-Phenylpropionate (hydrocinnamate)				↓ Fried fish		Formed by gut bacterial degradation of tyrosine (Smith & Macfarlane, 1996) and phenolic compounds (Anson et al., 2009; van Dorsten et al., 2012).				↑ NASH vitamin E responders at baseline (62)
						↓ Savoury pies
						↑ Apples & pears
AA	Phenylalanine & tyrosine metabolism	3,4-dihydroxyphenylacetate sulfate				↓ Other seafood
AA	Tryptophan metabolism	Indolepropionate				↑ Bananas ↑ Apples & pears		Formed by gut bacterial degradation of tryptophan (Smith & Macfarlane, 1996).		↓ Eggs, ↓ Red meat (Guertin et al., 2014)		↑ Insulin sensitivity (Gall et al., 2010)
								Acts as an antioxidant (Karbownik et al., 2001).		↓ Dietary choline depletion (Sha et al., 2010)		↑ NASH vitamin E responders at baseline (Cheng, Joyce, Yates, Aouizerat, & Sanyal, 2012)
												↓ Dilated cardiomyopathy (Alexander et al., 2011)
												↓ Muscle mass indices in elderly (Lustgarten, Price, Chale, Phillips, & Fielding, 2014)
AA	Tryptophan metabolism	Tryptophan betaine				↑ Allium vegetables		Indole alkaloid found in legumes of Erythrina species, also called hypaphorine. Found to induce sleep in mice (Ozawa, Honda, Nakai, Kishida, & Ohsaki, 2008).		↑ Peanuts (Guertin et al., 2014)
										↑ Nuts and peanut butter (Zheng, Yu, Alexander, Steffen, & Boerwinkle, 2014)
AA	Creatine metabolism	Creatine				↑ Meat		Red meat a major source; vegetarians have lower circulating levels (Delanghe et al., 1989).		↓ Sugar-rich foods and beverages, dietary sucrose and carbohydrate (Zheng, Yu, Alexander, Steffen, & Boerwinkle, 2014)		↓ Insulin sensitivity (Gall et al., 2010)
						↑ Poultry						↓ Steatosis vs. NASH (Kalhan et al., 2011)
												↑ Dilated cardiomyopathy (Alexander et al., 2011)
AA	Glutamate metabolism	Pyroglutamine*		↓ Poultry		↓ Other seafood				↓ Poultry (chicken) (Guertin et al., 2014)		↑ Active TB (Weiner et al., 2012)
						↓ Meat				↑ Dietary choline depletion (Sha et al., 2010)		↑ Dilated cardiomyopathy (Alexander et al., 2011)
AA	Urea cycle; arginine-, proline-, metabolism	Trans-4-hydroxyproline				↑ Meat ↑ Processed meat ↑ Beef burgers		Major component of collagen; circulating levels increase following oral gelatin ingestion (Ohara, Matsumoto, Ito, Iwai, & Sato, 2007).		↑ Dietary choline depletion (Sha et al., 2010)
Xeno	Xanthine metabolism	1-Methylxanthine		↑ Coffee						↑ Coffee (Zheng, Yu, Alexander, Steffen, & Boerwinkle, 2014) (Guertin et al., 2015)
										↑ β-carotene supplementation in smokers (Mondul et al., 2013)
Xeno	Xanthine metabolism	7-Methylxanthine				↑ Chocolate				↑ Coffee (Zheng, Yu, Alexander, Steffen, & Boerwinkle, 2014)
										↑ Chocolate (Guertin et al., 2014)
Xeno	Xanthine metabolism	Theobromine		↑ Chocolate				Bitter alkaloid characteristic of the cacao plant.		↑ Sugar-rich foods and beverages, dietary sucrose and carbohydrate (Zheng, Yu, Alexander, Steffen, & Boerwinkle, 2014)
										↑ Coffee (Guertin et al., 2015)
Xeno	Xanthine metabolism	Theophylline				↑ Wine		Theophylline is methylxanthine metabolite found in caffeinated beverages and foods but also administered as a treatment for COPD and asthma. Alcohol has been shown to delay plasma clearance of theophylline (Thompson, 1992).
Xeno	Benzoate metabolism	3-methyl catechol sulfate 1		↑ Coffee		↓ Black tea				↑ Coffee (Guertin et al., 2015)
Xeno	Benzoate metabolism	Catechol sulfate		↑ Coffee				Chlorogenic acid derived metabolite (Lang et al., 2013).		↑ Coffee (Guertin et al., 2014)		↑ Insulin sensitivity (Gall et al., 2010)
										↑ β-carotene supplementation in smokers (Mondul et al., 2013)
Xeno	Benzoate metabolism	O-methyl catechol sulfate				↑ Coffee
Xeno	Benzoate metabolism	4-Ethylphenylsulfate				↑ Soy and other milks		Synthesized by gut bacteria, elevated in chronic kidney disease (Itoh, Ezawa, Kikuchi, Tsuruta, & Niwa, 2013); elevated levels may indicate intestinal permeability (Hsiao et al., 2013).		↑ Tofu (Guertin et al., 2014)
Xeno	Benzoate metabolism	Benzoate				↑ Wine		Added to foods to prevent mold and bacterial growth (often as sodium benzoate in wine).				↓ BMI (Moore, 2013)
Xeno	Chemical	3-hydroxypyridine sulfate		↑ Coffee		↓ Black tea				↑ Coffee (Guertin et al., 2015)
Xeno	Chemical	2-aminophenol sulfate				↑ Porridge		Benzoxazinoid metabolite excreted in urine following wholegrain rye bread consumption (Bondia-Pons et al., 2013).
Xeno	Food component, Plant	Quinate		↑ Coffee		↓ Black tea		Phenolic product of chlorogenic acid, acts as an antioxidant (Lang et al., 2013).		↑ Coffee (Guertin et al., 2014; Zheng, Yu, Alexander, Steffen, & Boerwinkle, 2014)		↑ Insulin sensitivity
										↓ Sugar-sweetened beverages: soda, fruit punch (Guertin et al., 2014)
Xeno	Food component, Plant	Piperine		↑ Wine				Compound in black pepper with antioxidant effects (Srinivasan, 2014).		↑ Alcohol (Zheng, Yu, Alexander, Steffen, Nettleton, et al., 2014)
Xeno	Food component, Plant	Ergothioneine				↑ Mushroom		Thiol compound which enters human cells via the organic cation transporter OCTN1. Is found in particularly high concentrations in specialty mushrooms, oat bran and beans and demonstrates protection against copper(II)-induced toxicity (Ey, Schomig, & Taubert, 2007).				↓ Parkinson’s disease patients (Ey et al., 2007)
						↓ Savoury pies
Xeno	Food component, Plant	Stachydrine		↑ Fruit juice				Present in citrus fruits and juices (Servillo, Giovane, Balestrieri, Cautela, & Castaldo, 2011).		↑ Citrus fruit: oranges, orange juice, grapefruit (Guertin et al., 2014)		↑ Dilated cardiomyopathy (Alexander et al., 2011)
				↑ Citrus fruit						↑ Fruit juice (Zheng, Yu, Alexander, Steffen, & Boerwinkle, 2014)
										↓ Dietary choline depletion (Sha et al., 2010)
Cho	Glycolysis, gluconeogenesis, pyruvate metabolism	Glycerate		↑ Citrus fruit		↓ Confectionary & jams		Contained in citrus fruits (Katz et al., 2011)		↑ Fruits and vegetables;		↑ Insulin sensitivity (Gall et al., 2010)
						↑ Tomatoes				↑ Fruit juice (Zheng, Yu, Alexander, Steffen, & Boerwinkle, 2014)
Cho	Glycolysis, gluconeogenesis, pyruvate metabolism	1,5-Anhydroglucitol (1,5-AG)				↑ Other seafood		Marker of glycaemic control and of dietary origin (Yamanouchi et al., 1989).		↓ β-carotene supplementation in smokers (Mondul et al., 2013)		↓ T2D, IFG (Menni et al., 2013)
												↓ BMI (Moore, 2013)
Cho	Nucleotide sugars, pentose metabolism	Threitol				↑ Apples and pears		Primary end product of D-xylose metabolism. Found in the edible fungus Armillaria mellea, jute and the pigeon pea plant FDB002261.
Vit	Vitamin B6 metabolism	Pyridoxate				↑ High fibre breakfast cereals		Essential nutrient, coenzyme for synthesis of amino acids, neurotransmitters (serotonin, norepinephrine), sphingolipids, and aminolevulinic acid.		↑ Vitamins/supplements;
										↑ Healthy eating index;
										↑ Other fruits: plums, apricots, peaches, prunes, raisins, grapes, pineapple (Guertin et al., 2014)
										↓ Dietary choline depletion (Sha et al., 2010)
Pep	Dipeptide	Cyclo(leu-pro)				↑ Coffee		Cyclo(leu-pro) is a diketopiperazine which contributes to the bitter flavor of roasted coffee beans (Ginz & Engelhardt, 2000).		↓ Starchy vegetables: white potatoes, corn, and peas, ↑ Total alcohol (Guertin et al., 2014)
						↓ Black tea				↑ Alcohol (Zheng, Yu, Alexander, Steffen, Nettleton, et al., 2014)
	References
	Alexander, D., Lombardi, R., Rodriguez, G., Mitchell, M. M., & Marian, A. J. (2011). Metabolomic distinction and insights into the pathogenesis of human primary dilated cardiomyopathy. Eur J Clin Invest, 41(5), 527-538. doi: 10.1111/j.1365-2362.2010.02441.x
	Anson, N. M., Selinheimo, E., Havenaar, R., Aura, A. M., Mattila, I., Lehtinen, P., . . . Haenen, G. R. (2009). Bioprocessing of wheat bran improves in vitro bioaccessibility and colonic metabolism of phenolic compounds. J Agric Food Chem, 57(14), 6148-6155. doi: 10.1021/jf900492h
	Beloborodova, N., Bairamov, I., Olenin, A., Shubina, V., Teplova, V., & Fedotcheva, N. (2012). Effect of phenolic acids of microbial origin on production of reactive oxygen species in mitochondria and neutrophils. J Biomed Sci, 19, 89. doi: 10.1186/1423-0127-19-89
	Bondia-Pons, I., Barri, T., Hanhineva, K., Juntunen, K., Dragsted, L. O., Mykkanen, H., & Poutanen, K. (2013). UPLC-QTOF/MS metabolic profiling unveils urinary changes in humans after a whole grain rye versus refined wheat bread intervention. Mol Nutr Food Res, 57(3), 412-422. doi: 10.1002/mnfr.201200571
	Chen, F., Knecht, K., Leu, C., Rutledge, S. J., Scafonas, A., Gambone, C., . . . Freedman, L. (2004). Partial agonist/antagonist properties of androstenedione and 4-androsten-3beta,17beta-diol. J Steroid Biochem Mol Biol, 91(4-5), 247-257. doi: 10.1016/j.jsbmb.2004.04.009
	Chen, F., Maridakis, V., O'Neill, E. A., Hubbard, B. K., Strack, A., Beals, C., . . . Wong, P. (2011). The effects of simvastatin treatment on plasma lipid-related biomarkers in men with dyslipidaemia. Biomarkers, 16(4), 321-333. doi: 10.3109/1354750x.2011.561367
	Cheng, J., Joyce, A., Yates, K., Aouizerat, B., & Sanyal, A. J. (2012). Metabolomic profiling to identify predictors of response to vitamin E for non-alcoholic steatohepatitis (NASH). PLoS One, 7(9), e44106. doi: 10.1371/journal.pone.0044106
	Clements, R. S., Jr., & Darnell, B. (1980). Myo-inositol content of common foods: development of a high-myo-inositol diet. Am J Clin Nutr, 33(9), 1954-1967.
	Couture, P., Theriault, C., Simard, J., & Labrie, F. (1993). Androgen receptor-mediated stimulation of 17 beta-hydroxysteroid dehydrogenase activity by dihydrotestosterone and medroxyprogesterone acetate in ZR-75-1 human breast cancer cells. Endocrinology, 132(1), 179-185. doi: 10.1210/endo.132.1.8380373
	Delanghe, J., De Slypere, J. P., De Buyzere, M., Robbrecht, J., Wieme, R., & Vermeulen, A. (1989). Normal reference values for creatine, creatinine, and carnitine are lower in vegetarians. Clin Chem, 35(8), 1802-1803.
	Ey, J., Schomig, E., & Taubert, D. (2007). Dietary sources and antioxidant effects of ergothioneine. J Agric Food Chem, 55(16), 6466-6474. doi: 10.1021/jf071328f
	Floegel, A., von Ruesten, A., Drogan, D., Schulze, M. B., Prehn, C., Adamski, J., . . . Boeing, H. (2013). Variation of serum metabolites related to habitual diet: a targeted metabolomic approach in EPIC-Potsdam. Eur J Clin Nutr, 67(10), 1100-1108. doi: 10.1038/ejcn.2013.147
	Fujita, T., Fujita, M., Kodama, T., Hada, T., & Higashino, K. (2003). Determination of D- and L-pipecolic acid in food samples including processed foods. Ann Nutr Metab, 47(3-4), 165-169. doi: 70040
	Gall, W. E., Beebe, K., Lawton, K. A., Adam, K. P., Mitchell, M. W., Nakhle, P. J., . . . Ferrannini, E. (2010). alpha-hydroxybutyrate is an early biomarker of insulin resistance and glucose intolerance in a nondiabetic population. PLoS One, 5(5), e10883. doi: 10.1371/journal.pone.0010883
	Ginz, M., & Engelhardt, U. H. (2000). Identification of proline-based diketopiperazines in roasted coffee. J Agric Food Chem, 48(8), 3528-3532.
	Goncalves, I., Edsfeldt, A., Ko, N. Y., Grufman, H., Berg, K., Bjorkbacka, H., . . . Nilsson, J. (2012). Evidence supporting a key role of Lp-PLA2-generated lysophosphatidylcholine in human atherosclerotic plaque inflammation. Arterioscler Thromb Vasc Biol, 32(6), 1505-1512. doi: 10.1161/atvbaha.112.249854
	Guertin, K. A., Loftfield, E., Boca, S. M., Sampson, J. N., Moore, S. C., Xiao, Q., . . . Sinha, R. (2015). Serum biomarkers of habitual coffee consumption may provide insight into the mechanism underlying the association between coffee consumption and colorectal cancer. Am J Clin Nutr, 101(5), 1000-1011. doi: 10.3945/ajcn.114.096099
	Guertin, K. A., Moore, S. C., Sampson, J. N., Huang, W. Y., Xiao, Q., Stolzenberg-Solomon, R. Z., . . . Cross, A. J. (2014). Metabolomics in nutritional epidemiology: identifying metabolites associated with diet and quantifying their potential to uncover diet-disease relations in populations. Am J Clin Nutr, 100(1), 208-217. doi: 10.3945/ajcn.113.078758
	Hsiao, E. Y., McBride, S. W., Hsien, S., Sharon, G., Hyde, E. R., McCue, T., . . . Mazmanian, S. K. (2013). Microbiota modulate behavioral and physiological abnormalities associated with neurodevelopmental disorders. Cell, 155(7), 1451-1463. doi: 10.1016/j.cell.2013.11.024
	Itoh, Y., Ezawa, A., Kikuchi, K., Tsuruta, Y., & Niwa, T. (2013). Correlation between Serum Levels of Protein-Bound Uremic Toxins in Hemodialysis Patients Measured by LC/MS/MS. Mass Spectrom (Tokyo), 2(Spec Iss), S0017. doi: 10.5702/massspectrometry.S0017
	Kalhan, S. C., Guo, L., Edmison, J., Dasarathy, S., McCullough, A. J., Hanson, R. W., & Milburn, M. (2011). Plasma metabolomic profile in nonalcoholic fatty liver disease. Metabolism, 60(3), 404-413. doi: 10.1016/j.metabol.2010.03.006
	Karbownik, M., Reiter, R. J., Garcia, J. J., Cabrera, J., Burkhardt, S., Osuna, C., & Lewinski, A. (2001). Indole-3-propionic acid, a melatonin-related molecule, protects hepatic microsomal membranes from iron-induced oxidative damage: relevance to cancer reduction. J Cell Biochem, 81(3), 507-513.
	Katz, E., Boo, K. H., Kim, H. Y., Eigenheer, R. A., Phinney, B. S., Shulaev, V., . . . Blumwald, E. (2011). Label-free shotgun proteomics and metabolite analysis reveal a significant metabolic shift during citrus fruit development. J Exp Bot, 62(15), 5367-5384. doi: 10.1093/jxb/err197
	Lang, R., Dieminger, N., Beusch, A., Lee, Y. M., Dunkel, A., Suess, B., . . . Hofmann, T. (2013). Bioappearance and pharmacokinetics of bioactives upon coffee consumption. Anal Bioanal Chem, 405(26), 8487-8503. doi: 10.1007/s00216-013-7288-0
	Lord, R. S., & Bralley, J. A. (2008). Clinical applications of urinary organic acids. Part I: Detoxification markers. Altern Med Rev, 13(3), 205-215.
	Lustgarten, M. S., Price, L. L., Chale, A., Phillips, E. M., & Fielding, R. A. (2014). Branched chain amino acids are associated with muscle mass in functionally limited older adults. J Gerontol A Biol Sci Med Sci, 69(6), 717-724. doi: 10.1093/gerona/glt152
	Ma, K., Thomason, L. A., & McLaurin, J. (2012). scyllo-Inositol, preclinical, and clinical data for Alzheimer's disease. Adv Pharmacol, 64, 177-212. doi: 10.1016/b978-0-12-394816-8.00006-4
	Mantawy, E. M., Tadros, M. G., Awad, A. S., Hassan, D. A., & El-Demerdash, E. (2012). Insights antifibrotic mechanism of methyl palmitate: impact on nuclear factor kappa B and proinflammatory cytokines. Toxicol Appl Pharmacol, 258(1), 134-144. doi: 10.1016/j.taap.2011.10.016
	Menni, C., Fauman, E., Erte, I., Perry, J. R., Kastenmuller, G., Shin, S. Y., . . . Spector, T. D. (2013). Biomarkers for type 2 diabetes and impaired fasting glucose using a nontargeted metabolomics approach. Diabetes, 62(12), 4270-4276. doi: 10.2337/db13-0570
	Mescka, C. P., Wayhs, C. A., Guerreiro, G., Manfredini, V., Dutra-Filho, C. S., & Vargas, C. R. (2014). Prevention of DNA damage by l-carnitine induced by metabolites accumulated in maple syrup urine disease in human peripheral leukocytes in vitro. Gene, 548(2), 294-298. doi: 10.1016/j.gene.2014.07.051
	Miyamoto, Y., Iwao, Y., Mera, K., Watanabe, H., Kadowaki, D., Ishima, Y., . . . Maruyama, T. (2012). A uremic toxin, 3-carboxy-4-methyl-5-propyl-2-furanpropionate induces cell damage to proximal tubular cells via the generation of a radical intermediate. Biochem Pharmacol, 84(9), 1207-1214. doi: 10.1016/j.bcp.2012.07.033
	Mondul, A. M., Sampson, J. N., Moore, S. C., Weinstein, S. J., Evans, A. M., Karoly, E. D., . . . Albanes, D. (2013). Metabolomic profile of response to supplementation with beta-carotene in the Alpha-Tocopherol, Beta-Carotene Cancer Prevention Study. Am J Clin Nutr, 98(2), 488-493. doi: 10.3945/ajcn.113.062778
	Moore, S. M., C. E.; Sampson, J. N.; Stolzenberg-Solomon, R. Z.; Zheng, W.; Cai, Q.; Tan, Y. T.; Chow, W.; Ji, B.; Liu, D. K.; Xiao, Q.; Boca, S.; Leitzmann, M. F.; Yang, G.; Xiang, Y. B.; Sinha, R.; Shu, X. O.; Cross, A. J. (2013). Human metabolic correlates of body mass index. Metabolomics, 10(2), 259-269.
	Ohara, H., Matsumoto, H., Ito, K., Iwai, K., & Sato, K. (2007). Comparison of quantity and structures of hydroxyproline-containing peptides in human blood after oral ingestion of gelatin hydrolysates from different sources. J Agric Food Chem, 55(4), 1532-1535. doi: 10.1021/jf062834s
	Ozawa, M., Honda, K., Nakai, I., Kishida, A., & Ohsaki, A. (2008). Hypaphorine, an indole alkaloid from Erythrina velutina, induced sleep on normal mice. Bioorg Med Chem Lett, 18(14), 3992-3994. doi: 10.1016/j.bmcl.2008.06.002
	Prentice, K. J., Luu, L., Allister, E. M., Liu, Y., Jun, L. S., Sloop, K. W., . . . Wheeler, M. B. (2014). The furan fatty acid metabolite CMPF is elevated in diabetes and induces beta cell dysfunction. Cell Metab, 19(4), 653-666. doi: 10.1016/j.cmet.2014.03.008
	Rogers, A. J., McGeachie, M., Baron, R. M., Gazourian, L., Haspel, J. A., Nakahira, K., . . . Choi, A. M. (2014). Metabolomic derangements are associated with mortality in critically ill adult patients. PLoS One, 9(1), e87538. doi: 10.1371/journal.pone.0087538
	Servillo, L., Giovane, A., Balestrieri, M. L., Cautela, D., & Castaldo, D. (2011). Proline derivatives in fruits of bergamot (Citrus bergamia Risso et Poit): presence of N-methyl-L-proline and 4-hydroxy-L-prolinebetaine. J Agric Food Chem, 59(1), 274-281. doi: 10.1021/jf102833v
	Servillo, L., Giovane, A., Balestrieri, M. L., Ferrari, G., Cautela, D., & Castaldo, D. (2012). Occurrence of pipecolic acid and pipecolic acid betaine (homostachydrine) in Citrus genus plants. J Agric Food Chem, 60(1), 315-321. doi: 10.1021/jf204286r
	Sha, W., da Costa, K. A., Fischer, L. M., Milburn, M. V., Lawton, K. A., Berger, A., . . . Zeisel, S. H. (2010). Metabolomic profiling can predict which humans will develop liver dysfunction when deprived of dietary choline. Faseb j, 24(8), 2962-2975. doi: 10.1096/fj.09-154054
	Smith, E. A., & Macfarlane, G. T. (1996). Enumeration of human colonic bacteria producing phenolic and indolic compounds: effects of pH, carbohydrate availability and retention time on dissimilatory aromatic amino acid metabolism. J Appl Bacteriol, 81(3), 288-302.
	Spaapen, L. J., Ketting, D., Wadman, S. K., Bruinvis, L., & Duran, M. (1987). Urinary D-4-hydroxyphenyllactate, D-phenyllactate and D-2-hydroxyisocaproate, abnormalities of bacterial origin. J Inherit Metab Dis, 10(4), 383-390.
	Srinivasan, K. (2014). Antioxidant potential of spices and their active constituents. Crit Rev Food Sci Nutr, 54(3), 352-372. doi: 10.1080/10408398.2011.585525
	Thompson, P. J. (1992). Social nocturnal alcohol consumption and pharmacokinetics of theophylline. Chest, 101(1), 156-159.
	van Dorsten, F. A., Peters, S., Gross, G., Gomez-Roldan, V., Klinkenberg, M., de Vos, R. C., . . . Jacobs, D. M. (2012). Gut microbial metabolism of polyphenols from black tea and red wine/grape juice is source-specific and colon-region dependent. J Agric Food Chem, 60(45), 11331-11342. doi: 10.1021/jf303165w
	Weihua, Z., Lathe, R., Warner, M., & Gustafsson, J. A. (2002). An endocrine pathway in the prostate, ERbeta, AR, 5alpha-androstane-3beta,17beta-diol, and CYP7B1, regulates prostate growth. Proc Natl Acad Sci U S A, 99(21), 13589-13594. doi: 10.1073/pnas.162477299
	Weiner, J., 3rd, Parida, S. K., Maertzdorf, J., Black, G. F., Repsilber, D., Telaar, A., . . . Kaufmann, S. H. (2012). Biomarkers of inflammation, immunosuppression and stress with active disease are revealed by metabolomic profiling of tuberculosis patients. PLoS One, 7(7), e40221. doi: 10.1371/journal.pone.0040221
	Yamagishi, K., Nettleton, J. A., & Folsom, A. R. (2008). Plasma fatty acid composition and incident heart failure in middle-aged adults: the Atherosclerosis Risk in Communities (ARIC) Study. Am Heart J, 156(5), 965-974. doi: 10.1016/j.ahj.2008.06.017
	Yamanouchi, T., Minoda, S., Yabuuchi, M., Akanuma, Y., Akanuma, H., Miyashita, H., & Akaoka, I. (1989). Plasma 1,5-anhydro-D-glucitol as new clinical marker of glycemic control in NIDDM patients. Diabetes, 38(6), 723-729.
	Zheng, Y., Yu, B., Alexander, D., Steffen, L. M., & Boerwinkle, E. (2014). Human metabolome associates with dietary intake habits among African Americans in the atherosclerosis risk in communities study. Am J Epidemiol, 179(12), 1424-1433. doi: 10.1093/aje/kwu073
	Zheng, Y., Yu, B., Alexander, D., Steffen, L. M., Nettleton, J. A., & Boerwinkle, E. (2014). Metabolomic patterns and alcohol consumption in African Americans in the Atherosclerosis Risk in Communities Study. Am J Clin Nutr, 99(6), 1470-1478. doi: 10.3945/ajcn.113.074070

## Sheet: Table F - Metabolite-SNPs
Table F. SNP associations with food-associated metabolites from previous genome-wide association study (Shin et al., Nat Genet. 2014 Jun;46(6):543-50)
					Food Group-Metabolite (Meta-analysis result)									SNP-Metabolite (Shin et al., 2014)
Metabolite	Superpathway	Subpathway	FoodGroup		beta	SE	p		GeneSymbol	GeneName	SNP	EA/OA	EAF	beta	SE	p
2-Aminobutyrate	Amino acid	Butanoate metabolism	Wine		0.025	0.003	2.73e-14		SLC1A4	solute carrier family 1 (glutamate/neutral amino acid transporter), member 4	rs10211524	A/G	0.42	0.019	0.002	5.59e-16
2-Aminobutyrate	Amino acid	Butanoate metabolism	Wine		0.025	0.003	2.73e-14		PPM1K	protein phosphatase, Mg2+/Mn2+ dependent, 1K	rs10022462	T/C	0.45	-0.012	0.002	4.55e-11
Creatine	Amino acid	Creatine metabolism	Meat		0.063	0.009	8.24e-12		CPS1	carbamoyl-phosphate synthase 1, mitochondrial	rs715	T/C	0.71	-0.045	0.004	9.63e-25
Creatine	Amino acid	Creatine metabolism	Poultry		0.083	0.013	3.17e-11		CPS1	carbamoyl-phosphate synthase 1, mitochondrial	rs715	T/C	0.71	-0.045	0.004	9.63e-25
Pyroglutamine*	Amino acid	Glutamate metabolism	Poultry		-0.091	0.013	1.36e-12		SLC6A13	solute carrier family 6 (neurotransmitter transporter, GABA), member 13	rs11613331	A/G	0.55	0.037	0.004	2.23e-25
Pyroglutamine*	Amino acid	Glutamate metabolism	Other seafood		-0.099	0.014	5.22e-12		SLC6A13	solute carrier family 6 (neurotransmitter transporter, GABA), member 13	rs11613331	A/G	0.55	0.037	0.004	2.23e-25
Pyroglutamine*	Amino acid	Glutamate metabolism	Meat		-0.062	0.01	2.1e-10		SLC6A13	solute carrier family 6 (neurotransmitter transporter, GABA), member 13	rs11613331	A/G	0.55	0.037	0.004	2.23e-25
Pyroglutamine*	Amino acid	Glutamate metabolism	Poultry		-0.091	0.013	1.36e-12		SLC6A20	solute carrier family 6 (proline IMINO transporter), member 20	rs17279437	A/G	0.1	0.059	0.006	1.25e-20
Pyroglutamine*	Amino acid	Glutamate metabolism	Other seafood		-0.099	0.014	5.22e-12		SLC6A20	solute carrier family 6 (proline IMINO transporter), member 20	rs17279437	A/G	0.1	0.059	0.006	1.25e-20
Pyroglutamine*	Amino acid	Glutamate metabolism	Meat		-0.062	0.01	2.1e-10		SLC6A20	solute carrier family 6 (proline IMINO transporter), member 20	rs17279437	A/G	0.1	0.059	0.006	1.25e-20
3-(4-Hydroxyphenyl)lactate	Amino acid	Phenylalanine & tyrosine metabolism	Wine		0.018	0.003	1.08e-09		CCDC57	coiled-coil domain containing 57	rs4625783	T/C	0.43	-0.019	0.003	3.9e-13
3-Phenylpropionate (hydrocinnamate)	Amino acid	Phenylalanine & tyrosine metabolism	Fried fish		-0.172	0.026	4.12e-11		ACSM5	acyl-CoA synthetase medium-chain family member 5	rs11647589	A/G	0.72	0.03	0.005	2.85e-11
3-Phenylpropionate (hydrocinnamate)	Amino acid	Phenylalanine & tyrosine metabolism	Savoury pies		-0.231	0.037	3.72e-10		ACSM5	acyl-CoA synthetase medium-chain family member 5	rs11647589	A/G	0.72	0.03	0.005	2.85e-11
3-Phenylpropionate (hydrocinnamate)	Amino acid	Phenylalanine & tyrosine metabolism	Apples & pears		0.024	0.004	1.24e-08		ACSM5	acyl-CoA synthetase medium-chain family member 5	rs11647589	A/G	0.72	0.03	0.005	2.85e-11
Indolepropionate	Amino acid	Tryptophan metabolism	Bananas		0.034	0.005	1.05e-11		ACSM2A	acyl-CoA synthetase medium-chain family member 2A	rs1394678	T/C	0.28	-0.035	0.004	1.7e-20
Indolepropionate	Amino acid	Tryptophan metabolism	Apples & pears		0.026	0.004	2.39e-09		ACSM2A	acyl-CoA synthetase medium-chain family member 2A	rs1394678	T/C	0.28	-0.035	0.004	1.7e-20
Tryptophan betaine	Amino acid	Tryptophan metabolism	Allium vegetables		0.034	0.006	4.73e-09		SLC22A4	solute carrier family 22 (organic cation/ergothioneine transporter), member 4	rs2405522	A/G	0.17	-0.126	0.011	4.49e-29
alpha-Hydroxyisovalerate	Amino acid	Valine, leucine and isoleucine metabolism	Wine		0.045	0.003	1.23e-45		HAO2	hydroxyacid oxidase 2 (long chain)	rs12141041	T/C	0.47	-0.025	0.004	1.77e-12
1,5-Anhydroglucitol (1,5-AG)	Carbohydrate	Glycolysis, gluconeogenesis, pyruvate metabolism	Other seafood		-0.081	0.014	1.8e-08		RAB3GAP1	RAB3 GTPase activating protein subunit 1 (catalytic)	rs7570971	A/C	0.33	-0.037	0.003	7.86e-45
1,5-Anhydroglucitol (1,5-AG)	Carbohydrate	Glycolysis, gluconeogenesis, pyruvate metabolism	Other seafood		-0.081	0.014	1.8e-08		MGAM	maltase-glucoamylase (alpha-glucosidase)	rs3800993	T/C	0.17	0.029	0.004	1.53e-15
Nonanoylcarnitine*	Lipid	Carnitine metabolism	Butter		0.026	0.003	6.48e-17		ACADL	acyl-CoA dehydrogenase, long chain	rs3738934	T/C	0.62	-0.106	0.004	1.21e-134
Nonanoylcarnitine*	Lipid	Carnitine metabolism	Butter		0.026	0.003	6.48e-17		THEM4	thioesterase superfamily member 4	rs12566232	A/C	0.71	-0.045	0.005	5.69e-19
Docosapentaenoate (n3 DPA; 22:5n3)	Lipid	Essential fatty acid	Wine		0.024	0.003	5.28e-15		FADS1	fatty acid desaturase 1-3	rs174538	A/G	0.3	-0.026	0.004	8.9e-14
Docosapentaenoate (n3 DPA; 22:5n3)	Lipid	Essential fatty acid	Other seafood		0.089	0.013	3.44e-11		FADS1	fatty acid desaturase 1-3	rs174538	A/G	0.3	-0.026	0.004	8.9e-14
Docosapentaenoate (n3 DPA; 22:5n3)	Lipid	Essential fatty acid	Oily fish		0.08	0.013	2.22e-10		FADS1	fatty acid desaturase 1-3	rs174538	A/G	0.3	-0.026	0.004	8.9e-14
Eicosapentaenoate (EPA; 20:5n3)	Lipid	Essential fatty acid	Oily fish		0.169	0.014	1.57e-33		FADS1	fatty acid desaturase 1-3	rs174556	T/C	0.3	-0.036	0.004	1.97e-22
Eicosapentaenoate (EPA; 20:5n3)	Lipid	Essential fatty acid	Other seafood		0.154	0.015	2.66e-24		FADS1	fatty acid desaturase 1-3	rs174556	T/C	0.3	-0.036	0.004	1.97e-22
Eicosapentaenoate (EPA; 20:5n3)	Lipid	Essential fatty acid	Wine		0.027	0.003	6.63e-22		FADS1	fatty acid desaturase 1-3	rs174556	T/C	0.3	-0.036	0.004	1.97e-22
Eicosapentaenoate (EPA; 20:5n3)	Lipid	Essential fatty acid	Sweet baked products		-0.014	0.002	1.08e-12		FADS1	fatty acid desaturase 1-3	rs174556	T/C	0.3	-0.036	0.004	1.97e-22
Eicosapentaenoate (EPA; 20:5n3)	Lipid	Essential fatty acid	Avocado		0.108	0.018	2.01e-09		FADS1	fatty acid desaturase 1-3	rs174556	T/C	0.3	-0.036	0.004	1.97e-22
Eicosapentaenoate (EPA; 20:5n3)	Lipid	Essential fatty acid	High fat salad dressings		0.044	0.008	5.48e-08		FADS1	fatty acid desaturase 1-3	rs174556	T/C	0.3	-0.036	0.004	1.97e-22
Myo-inositol	Lipid	Inositol metabolism	Wine		0.022	0.003	1.36e-15		SLC5A11	solute carrier family 5 (sodium/glucose cotransporter), member 11	rs4788439	T/C	0.08	-0.027	0.004	6.59e-13
Scyllo-inositol	Lipid	Inositol metabolism	Wine		0.052	0.003	1.47e-49		SLC5A11	solute carrier family 5 (sodium/glucose cotransporter), member 11	rs4787294	A/T	0.93	0.075	0.008	9.64e-21
Scyllo-inositol	Lipid	Inositol metabolism	Sweet baked products		-0.017	0.003	1.44e-10		SLC5A11	solute carrier family 5 (sodium/glucose cotransporter), member 11	rs4787294	A/T	0.93	0.075	0.008	9.64e-21
Scyllo-inositol	Lipid	Inositol metabolism	Fried fish		-0.154	0.026	4.44e-09		SLC5A11	solute carrier family 5 (sodium/glucose cotransporter), member 11	rs4787294	A/T	0.93	0.075	0.008	9.64e-21
Arachidonate (20:4n6)	Lipid	Long chain fatty acid	Wine		0.017	0.003	1.5e-08		FADS1	fatty acid desaturase 1-3	rs174548	C/G	0.7	0.049	0.003	1.43e-84
Stearidonate (18:4n3)	Lipid	Long chain fatty acid	Wine		0.019	0.003	3.17e-10		FADS1	fatty acid desaturase 1-3	rs174601	T/C	0.34	-0.034	0.004	7.93e-16
1-Arachidonoylglycerophosphoethanolamine*	Lipid	Lysolipid	Oily fish		-0.097	0.015	9.46e-11		FADS1	fatty acid desaturase 1-3	rs174578	A/T	0.66	0.056	0.003	1.86e-94
1-Arachidonoylglycerophosphoethanolamine*	Lipid	Lysolipid	Oily fish		-0.097	0.015	9.46e-11		SLCO1B1	solute carrier organic anion transporter family, member 1B1	rs4149056	T/C	0.84	-0.04	0.003	3.66e-31
1-Eicosatrienoylglycerophosphocholine*	Lipid	Lysolipid	Oily fish		-0.095	0.014	1.12e-11		FADS1	fatty acid desaturase 1-3	rs968567	T/C	0.18	0.04	0.005	2.84e-19
1-Eicosatrienoylglycerophosphocholine*	Lipid	Lysolipid	Other seafood		-0.082	0.014	8.44e-09		FADS1	fatty acid desaturase 1-3	rs968567	T/C	0.18	0.04	0.005	2.84e-19
1-Linoleoylglycerophosphoethanolamine*	Lipid	Lysolipid	Oily fish		-0.089	0.015	1.6e-09		FADS1	fatty acid desaturase 1-3	rs174535	T/C	0.67	-0.044	0.004	2.82e-36
10-Undecenoate (11:1n1)	Lipid	Medium chain fatty acid	Butter		0.02	0.003	2.35e-11		CYP4A11	cytochrome P450, family 4, subfamily A, polypeptide 11	rs9333029	A/G	0.87	-0.07	0.004	1.52e-61
4-Androsten-3beta,17beta-diol disulfate 1*	Lipid	Sterol, Steroid	Wine		0.041	0.003	1.5e-31		SULT2A1	sulfotransferase family, cytosolic, 2A, dehydroepiandrosterone (DHEA)-preferring, member 1	rs296396	T/C	0.17	-0.175	0.009	1.48e-92
4-Androsten-3beta,17beta-diol disulfate 1*	Lipid	Sterol, Steroid	Spirits and liquors		0.04	0.007	4.3e-09		SULT2A1	sulfotransferase family, cytosolic, 2A, dehydroepiandrosterone (DHEA)-preferring, member 1	rs296396	T/C	0.17	-0.175	0.009	1.48e-92
5-Alpha-androstan-3beta,17beta-diol disulfate	Lipid	Sterol, Steroid	Wine		0.036	0.004	2.71e-24		CYP3A5	cytochrome P450, family 3, subfamily A, polypeptide 5	rs10278040	A/G	0.04	-0.19	0.017	1.17e-29
5-Alpha-androstan-3beta,17beta-diol disulfate	Lipid	Sterol, Steroid	Wine		0.036	0.004	2.71e-24		SULT2A1	sulfotransferase family, cytosolic, 2A, dehydroepiandrosterone (DHEA)-preferring, member 1	rs2547231	A/C	0.83	0.081	0.008	3.35e-22
5-Alpha-androstan-3beta,17beta-diol disulfate	Lipid	Sterol, Steroid	Wine		0.036	0.004	2.71e-24		ZCWPW1	zinc finger, CW type with PWWP domain 1	rs13222543	T/C	0.02	-0.263	0.028	1.18e-20
Epiandrosterone sulfate	Lipid	Sterol, Steroid	Wine		0.018	0.003	6.29e-09		CYP3A5	cytochrome P450, family 3, subfamily A, polypeptide 5	rs11974702	A/G	0.91	0.184	0.01	2.8e-75
Epiandrosterone sulfate	Lipid	Sterol, Steroid	Wine		0.018	0.003	6.29e-09		ZCWPW1	zinc finger, CW type with PWWP domain 1	rs13222543	T/C	0.02	-0.347	0.024	3.31e-47
1-Methylxanthine	Xenobiotics	Xanthine metabolism	Coffee		0.01	0.002	3.31e-09		NAT2	N-acetyltransferase 2 (arylamine N-acetyltransferase)	rs4921914	T/C	0.78	0.088	0.005	1.09e-60
2-Hydroxybutyrate (AHB)	Amino acid	Cysteine, methionine, SAM, taurine metabolism	Wine		0.02	0.003	4.15e-10		NA
Pipecolate	Amino acid	Lysine metabolism	Wine		0.029	0.003	1.51e-22		NA
Pipecolate	Amino acid	Lysine metabolism	Confectionary & jams		-0.008	0.002	3.94e-08		NA
X-12696--3,4-dihydroxyphenylacetate sulfate	Amino acid	Phenylalanine and Tyrosine Metabolism	Other fish and seafood		-0.0832503	0.015244	4.72981e-08		NA
Trans-4-hydroxyproline	Amino acid	Urea cycle; arginine-, proline-, metabolism	Meat		0.075	0.009	1.08e-17		NA
Trans-4-hydroxyproline	Amino acid	Urea cycle; arginine-, proline-, metabolism	Processed meats		0.048	0.008	4.69e-10		NA
Trans-4-hydroxyproline	Amino acid	Urea cycle; arginine-, proline-, metabolism	Beef burgers		0.36	0.066	5.34e-08		NA
3-Methyl-2-oxobutyrate	Amino acid	Valine, leucine and isoleucine metabolism	Wine		0.018	0.003	2.61e-09		NA
4-Methyl-2-oxopentanoate	Amino acid	Valine, leucine and isoleucine metabolism	Wine		0.021	0.003	3.44e-12		NA
beta-Hydroxyisovalerate	Amino acid	Valine, leucine and isoleucine metabolism	Wine		0.02	0.003	4.44e-12		NA
Glycerate	Carbohydrate	Glycolysis, gluconeogenesis, pyruvate metabolism	Citrus fruit		0.028	0.004	4.57e-11		NA
Glycerate	Carbohydrate	Glycolysis, gluconeogenesis, pyruvate metabolism	Confectionary & jams		-0.01	0.002	2.02e-09		NA
Glycerate	Carbohydrate	Glycolysis, gluconeogenesis, pyruvate metabolism	Tomatoes		0.025	0.005	4.72e-08		NA
Threitol	Carbohydrate	Nucleotide sugars, pentose metabolism	Apples & pears		0.033	0.003	1.69e-21		NA
Pyridoxate	Cofactors and vitamins	Vitamin B6 metabolism	High fibre breakfast cereals		0.035	0.005	3.52e-11		NA
Docosahexaenoate (DHA; 22:6n3)	Lipid	Essential fatty acid	Oily fish		0.177	0.013	2.09e-44		NA
Docosahexaenoate (DHA; 22:6n3)	Lipid	Essential fatty acid	Other seafood		0.182	0.015	6.1e-35		NA
Docosahexaenoate (DHA; 22:6n3)	Lipid	Essential fatty acid	Wine		0.025	0.003	6.92e-18		NA
Docosahexaenoate (DHA; 22:6n3)	Lipid	Essential fatty acid	Sweet baked products		-0.015	0.002	1.28e-12		NA
15-Methylpalmitate (isobar with 2-methylpalmitate)	Lipid	Fatty acid, branched	Butter		0.025	0.004	3.09e-12		NA
3-Carboxy-4-methyl-5-propyl-2-furanpropanoate (CMPF)	Lipid	Fatty acid, dicarboxylate	Oily fish		0.172	0.013	8.57e-39		NA
3-Carboxy-4-methyl-5-propyl-2-furanpropanoate (CMPF)	Lipid	Fatty acid, dicarboxylate	Other seafood		0.188	0.015	6.64e-36		NA
3-Carboxy-4-methyl-5-propyl-2-furanpropanoate (CMPF)	Lipid	Fatty acid, dicarboxylate	Avocado		0.153	0.02	1.03e-14		NA
3-Carboxy-4-methyl-5-propyl-2-furanpropanoate (CMPF)	Lipid	Fatty acid, dicarboxylate	Green leafy vegetables		0.025	0.004	3.03e-09		NA
10-Nonadecenoate (19:1n9)	Lipid	Long chain fatty acid	Butter		0.018	0.003	2.43e-09		NA
Myristate (14:0)	Lipid	Long chain fatty acid	Butter		0.019	0.003	6.68e-10		NA
Pentadecanoate (15:0)	Lipid	Long chain fatty acid	Butter		0.018	0.003	2.77e-09		NA
1-Docosahexaenoylglycerophosphocholine*	Lipid	Lysolipid	Oily fish		0.128	0.015	3.33e-17		NA
1-Docosahexaenoylglycerophosphocholine*	Lipid	Lysolipid	Other seafood		0.113	0.014	6.7e-17		NA
1-Docosahexaenoylglycerophosphocholine*	Lipid	Lysolipid	Avocado		0.112	0.018	1.03e-09		NA
1-Docosahexaenoylglycerophosphocholine*	Lipid	Lysolipid	Green leafy vegetables		0.023	0.004	7.11e-09		NA
1-Oleoylglycerophosphoethanolamine	Lipid	Lysolipid	Oily fish		-0.101	0.015	6.89e-12		NA
X-12644--1-docosahexaenoylglycerophosphoethanolamine	Lipid	Lysolipid	Wine		0.0150268	0.0027533	4.82265e-08		NA
Caprate (10:0)	Lipid	Medium chain fatty acid	Wine		0.022	0.003	6.6e-14		NA
Caprylate (8:0)	Lipid	Medium chain fatty acid	Wine		0.019	0.003	2.13e-11		NA
Cyclo(leu-pro)	Peptide	Dipeptide	Coffee		0.013	0.002	5.29e-15		NA
Cyclo(leu-pro)	Peptide	Dipeptide	Black tea		-0.012	0.002	2.89e-12		NA
4-Ethylphenylsulfate	Xenobiotics	Benzoate metabolism	Soy and other milks		0.239	0.033	6.05e-13		NA
Benzoate	Xenobiotics	Benzoate metabolism	Wine		0.019	0.003	3.2e-11		NA
Catechol sulfate	Xenobiotics	Benzoate metabolism	Coffee		0.014	0.001	3.44e-25		NA
X-12217--O-methyl catechol sulfate	Xenobiotics	Benzoate metabolism	Coffee		0.0110954	0.00150111	1.45214e-13		NA
X-13741--3-methyl catechol sulfate 1	Xenobiotics	Benzoate metabolism	Coffee		0.0188714	0.00158644	1.2506e-32		NA
X-13741--3-methyl catechol sulfate 1	Xenobiotics	Benzoate metabolism	Black tea		-0.00994327	0.00162177	8.72604e-10		NA
X-12039--3-hydroxypyridine sulfate	Xenobiotics	Chemical	Coffee		0.0250941	0.00147967	1.64445e-64		NA
X-12039--3-hydroxypyridine sulfate	Xenobiotics	Chemical	Black tea		-0.0138562	0.00153318	1.60214e-19		NA
X-12253--2-aminophenol sulfate	Xenobiotics	Chemical	Porridge		0.0508651	0.00854463	2.6348e-09		NA
Ergothioneine	Xenobiotics	Food component, Plant	Mushrooms		0.181	0.019	5.93e-22		NA
Ergothioneine	Xenobiotics	Food component, Plant	Savoury pies		-0.313	0.052	2.16e-09		NA
Piperine	Xenobiotics	Food component, Plant	Wine		0.026	0.003	6.81e-14		NA
Quinate	Xenobiotics	Food component, Plant	Coffee		0.033	0.001	4.31e-136		NA
Quinate	Xenobiotics	Food component, Plant	Black tea		-0.019	0.001	5.58e-44		NA
Stachydrine	Xenobiotics	Food component, Plant	Fruit juice		0.058	0.005	3.26e-37		NA
Stachydrine	Xenobiotics	Food component, Plant	Citrus fruit		0.051	0.005	2.07e-27		NA
7-Methylxanthine	Xenobiotics	Xanthine metabolism	Chocolate		0.022	0.004	2e-08		NA
Theobromine	Xenobiotics	Xanthine metabolism	Chocolate		0.024	0.003	1.34e-11		NA
Theophylline	Xenobiotics	Xanthine metabolism	Wine		0.018	0.003	1.99e-08		NA
X-01911	unknown		Wine		0.0263817	0.0034625	2.55117e-14		COMT	catechol-O-methyltransferase	rs4680	A/G	0.51	-0.044	0.006	1.31e-13
X-02249	unknown		Butter		0.0256842	0.00313044	2.31286e-16		CYP2C8	cytochrome P450, family 2, subfamily C, polypeptide 8	rs1934955	A/G	0.71	-0.03	0.004	3.33e-16
X-02269	unknown		Oily fish		0.175199	0.0134897	1.43742e-38		CYP2C8	cytochrome P450, family 2, subfamily C, polypeptide 8	rs2071426	T/C	0.71	0.055	0.007	6.87e-14
X-02269	unknown		Other fish and seafood		0.174069	0.0150963	9.25288e-31		CYP2C8	cytochrome P450, family 2, subfamily C, polypeptide 8	rs2071426	T/C	0.71	0.055	0.007	6.87e-14
X-02269	unknown		Avocado		0.14736	0.0188991	6.32942e-15		CYP2C8	cytochrome P450, family 2, subfamily C, polypeptide 8	rs2071426	T/C	0.71	0.055	0.007	6.87e-14
X-02269	unknown		Green leafy vegetables		0.0298943	0.00408116	2.38993e-13		CYP2C8	cytochrome P450, family 2, subfamily C, polypeptide 8	rs2071426	T/C	0.71	0.055	0.007	6.87e-14
X-02269	unknown		High fibre breakfast cereals		0.0298724	0.00429758	3.62783e-12		CYP2C8	cytochrome P450, family 2, subfamily C, polypeptide 8	rs2071426	T/C	0.71	0.055	0.007	6.87e-14
X-02269	unknown		Allium vegetables		0.0230471	0.00418125	3.54737e-08		CYP2C8	cytochrome P450, family 2, subfamily C, polypeptide 8	rs2071426	T/C	0.71	0.055	0.007	6.87e-14
X-08402	unknown		Butter		0.0168519	0.00273467	7.16835e-10		SGPP1	ATP-binding cassette, sub-family C (CFTR/MRP), member 4	rs7157785	T/G	0.16	0.068	0.003	7.23e-87
X-08402	unknown		Butter		0.0168519	0.00273467	7.16835e-10		SPTLC3	serine palmitoyltransferase, long chain base subunit 3	rs4814176	T/C	0.39	0.022	0.003	2.97e-17
X-09789	unknown		Porridge		0.0942635	0.0078734	4.95686e-33		SLC51A	solute carrier family 51, alpha subunit	rs7642243	C/G	0.39	0.048	0.006	7.5e-16
X-09789	unknown		High fibre breakfast cereals		0.0380464	0.00508452	7.27571e-14		SLC51A	solute carrier family 51, alpha subunit	rs7642243	C/G	0.39	0.048	0.006	7.5e-16
X-09789	unknown		Apples & pears		0.0198524	0.00354906	2.22284e-08		SLC51A	solute carrier family 51, alpha subunit	rs7642243	C/G	0.39	0.048	0.006	7.5e-16
X-09789	unknown		Meat		-0.0521528	0.0093449	2.39293e-08		SLC51A	solute carrier family 51, alpha subunit	rs7642243	C/G	0.39	0.048	0.006	7.5e-16
X-09789	unknown		Wholemeal bread, grains		0.0149439	0.00275818	6.02557e-08		SLC51A	solute carrier family 51, alpha subunit	rs7642243	C/G	0.39	0.048	0.006	7.5e-16
X-10395	unknown		Wine		0.030982	0.00292661	3.44876e-26		NR1I3	nuclear receptor subfamily 1, group I, member 3	rs4073054	A/C	0.63	0.016	0.002	4.42e-19
X-10510	unknown		Butter		0.0215582	0.00277698	8.28235e-15		SGPP1	ATP-binding cassette, sub-family C (CFTR/MRP), member 4	rs7157785	T/G	0.86	-0.044	0.004	3.41e-37
X-11315	unknown		Nuts		0.0541884	0.00523034	3.75381e-25		SLC6A20	solute carrier family 6 (proline IMINO transporter), member 20	rs4327428	A/C	0.11	-0.031	0.004	2.81e-12
X-11315	unknown		Apples & pears		0.0348353	0.00383097	9.62783e-20		SLC6A20	solute carrier family 6 (proline IMINO transporter), member 20	rs4327428	A/C	0.11	-0.031	0.004	2.81e-12
X-11315	unknown		Oily fish		0.106421	0.0138614	1.62221e-14		SLC6A20	solute carrier family 6 (proline IMINO transporter), member 20	rs4327428	A/C	0.11	-0.031	0.004	2.81e-12
X-11315	unknown		Berries		0.10262	0.0134811	2.69649e-14		SLC6A20	solute carrier family 6 (proline IMINO transporter), member 20	rs4327428	A/C	0.11	-0.031	0.004	2.81e-12
X-11315	unknown		Peaches		0.12691	0.0168994	5.92412e-14		SLC6A20	solute carrier family 6 (proline IMINO transporter), member 20	rs4327428	A/C	0.11	-0.031	0.004	2.81e-12
X-11315	unknown		Green leafy vegetables		0.0326249	0.00462327	1.70538e-12		SLC6A20	solute carrier family 6 (proline IMINO transporter), member 20	rs4327428	A/C	0.11	-0.031	0.004	2.81e-12
X-11315	unknown		White and brown bread, refined grains		-0.0171646	0.00243603	1.8395e-12		SLC6A20	solute carrier family 6 (proline IMINO transporter), member 20	rs4327428	A/C	0.11	-0.031	0.004	2.81e-12
X-11315	unknown		Confectionary & jams		-0.00995762	0.00147619	1.52506e-11		SLC6A20	solute carrier family 6 (proline IMINO transporter), member 20	rs4327428	A/C	0.11	-0.031	0.004	2.81e-12
X-11315	unknown		Savoury pies		-0.220511	0.0340214	9.07962e-11		SLC6A20	solute carrier family 6 (proline IMINO transporter), member 20	rs4327428	A/C	0.11	-0.031	0.004	2.81e-12
X-11315	unknown		Citrus fruit		0.0259793	0.00420529	6.50148e-10		SLC6A20	solute carrier family 6 (proline IMINO transporter), member 20	rs4327428	A/C	0.11	-0.031	0.004	2.81e-12
X-11315	unknown		Fried fish		-0.164367	0.0272106	1.53607e-09		SLC6A20	solute carrier family 6 (proline IMINO transporter), member 20	rs4327428	A/C	0.11	-0.031	0.004	2.81e-12
X-11315	unknown		High fibre breakfast cereals		0.0302114	0.00508117	2.75198e-09		SLC6A20	solute carrier family 6 (proline IMINO transporter), member 20	rs4327428	A/C	0.11	-0.031	0.004	2.81e-12
X-11315	unknown		Sweet baked products		-0.0120158	0.00216594	2.89637e-08		SLC6A20	solute carrier family 6 (proline IMINO transporter), member 20	rs4327428	A/C	0.11	-0.031	0.004	2.81e-12
X-11381	unknown		Processed meats		0.0487599	0.0078297	4.73778e-10		SLC16A9	solute carrier family 16, member 9 (monocarboxylic acid transporter 9)	rs12356193	A/G	0.84	0.024	0.003	8.36e-20
X-11381	unknown		Soy foods		-0.107549	0.0198247	5.79533e-08		SLC16A9	solute carrier family 16, member 9 (monocarboxylic acid transporter 9)	rs12356193	A/G	0.84	0.024	0.003	8.36e-20
X-11469	unknown		Oily fish		0.176245	0.0134992	5.87174e-39		CYP2C8	cytochrome P450, family 2, subfamily C, polypeptide 8	rs2071426	T/C	0.71	0.052	0.007	3.97e-14
X-11469	unknown		Other fish and seafood		0.174709	0.0150257	2.99196e-31		CYP2C8	cytochrome P450, family 2, subfamily C, polypeptide 8	rs2071426	T/C	0.71	0.052	0.007	3.97e-14
X-11469	unknown		Avocado		0.153	0.0190418	9.36052e-16		CYP2C8	cytochrome P450, family 2, subfamily C, polypeptide 8	rs2071426	T/C	0.71	0.052	0.007	3.97e-14
X-11469	unknown		Green leafy vegetables		0.0303684	0.00404067	5.66083e-14		CYP2C8	cytochrome P450, family 2, subfamily C, polypeptide 8	rs2071426	T/C	0.71	0.052	0.007	3.97e-14
X-11469	unknown		High fibre breakfast cereals		0.0305868	0.00423951	5.40491e-13		CYP2C8	cytochrome P450, family 2, subfamily C, polypeptide 8	rs2071426	T/C	0.71	0.052	0.007	3.97e-14
X-11469	unknown		Oily fish		0.176245	0.0134992	5.87174e-39		SLC17A3	solute carrier family 17 (sodium phosphate), member 3	rs11754288	A/G	0.44	0.043	0.006	1.88e-12
X-11469	unknown		Other fish and seafood		0.174709	0.0150257	2.99196e-31		SLC17A3	solute carrier family 17 (sodium phosphate), member 3	rs11754288	A/G	0.44	0.043	0.006	1.88e-12
X-11469	unknown		Avocado		0.153	0.0190418	9.36052e-16		SLC17A3	solute carrier family 17 (sodium phosphate), member 3	rs11754288	A/G	0.44	0.043	0.006	1.88e-12
X-11469	unknown		Green leafy vegetables		0.0303684	0.00404067	5.66083e-14		SLC17A3	solute carrier family 17 (sodium phosphate), member 3	rs11754288	A/G	0.44	0.043	0.006	1.88e-12
X-11469	unknown		High fibre breakfast cereals		0.0305868	0.00423951	5.40491e-13		SLC17A3	solute carrier family 17 (sodium phosphate), member 3	rs11754288	A/G	0.44	0.043	0.006	1.88e-12
X-11550	unknown		Wine		0.0182493	0.00276238	3.93878e-11		CETP	cholesteryl ester transfer protein, plasma	rs247616	T/C	0.32	0.01	0.001	1.11e-11
X-11799	unknown		Wine		0.0332469	0.00305948	1.6584e-27		GBA3	glucosidase, beta, acid 3 (cytosolic)	rs3099557	A/G	0.85	-0.148	0.011	1.83e-39
X-11799	unknown		Sweet baked products		-0.0171746	0.00293517	4.87709e-09		GBA3	glucosidase, beta, acid 3 (cytosolic)	rs3099557	A/G	0.85	-0.148	0.011	1.83e-39
X-12038	unknown		Wine		0.0218585	0.00306059	9.20285e-13		CETP	cholesteryl ester transfer protein, plasma	rs1800775	A/C	0.5	0.013	0.002	1.02e-11
X-12627	unknown		Wine		0.0218158	0.0027946	5.88304e-15		ELOVL2	ELOVL fatty acid elongase 2	rs4713169	C/G	0.42	-0.032	0.004	2.87e-14
X-12627	unknown		Oily fish		0.0726774	0.0124788	5.74296e-09		ELOVL2	ELOVL fatty acid elongase 2	rs4713169	C/G	0.42	-0.032	0.004	2.87e-14
X-12798	unknown		Low fat milk		0.0622246	0.00777736	1.2367e-15		SLC22A1	solute carrier family 22 (organic cation transporter), member 1/solute carrier family 22 (organic cation transporter), member 2	rs316019	A/C	0.09	-0.181	0.005	1.56e-259
X-12798	unknown		Low fat milk		0.0622246	0.00777736	1.2367e-15		SLC16A9	solute carrier family 16, member 9 (monocarboxylic acid transporter 9)	rs1171615	T/C	0.78	-0.048	0.004	3.19e-34
X-14473	unknown		Coffee		0.0377067	0.00129307	6.12288e-187		CYP2C9	cytochrome P450, family 2, subfamily C, polypeptide 9	rs4986894	T/C	0.84	-0.042	0.006	5.55e-12
X-14473	unknown		Black tea		-0.0241566	0.00134056	1.36319e-72		CYP2C9	cytochrome P450, family 2, subfamily C, polypeptide 9	rs4986894	T/C	0.84	-0.042	0.006	5.55e-12
X-21365 [Previously 3-Dehydrocarnitine*]	unknown		Low fat milk		0.076	0.007	9.36e-27		SLC22A4	solute carrier family 22 (organic cation/ergothioneine transporter), member 4	rs273913	T/C	0.38	0.026	0.003	1.08e-25
X-21365 [Previously 3-Dehydrocarnitine*]	unknown		Low fat milk		0.076	0.007	9.36e-27		MARCH8	membrane-associated ring finger (C3HC4) 8, E3 ubiquitin protein ligase	rs2291429	A/C	0.76	0.017	0.003	8.69e-11
X-04495	unknown		Wine		0.0312368	0.00301109	3.25893e-25		NA
X-05426	unknown		Coffee		0.0180999	0.00140637	6.64296e-38		NA
X-05426	unknown		Black tea		-0.010013	0.00137746	3.61663e-13		NA
X-05907	unknown		Wine		0.0221271	0.00291265	3.03316e-14		NA
X-09026	unknown		Wine		0.0198596	0.00293386	1.29586e-11		NA
X-10429	unknown		Wine		0.0235657	0.00311145	3.62306e-14		NA
X-11317	unknown		Wine		0.0203898	0.00289495	1.87836e-12		NA
X-11372	unknown		Savoury snacks		0.0509866	0.00673969	3.87506e-14		NA
X-11372	unknown		Fried fish		0.257884	0.0353111	2.80991e-13		NA
X-11372	unknown		Apples & pears		-0.0234522	0.00349781	2.01646e-11		NA
X-11372	unknown		Green leafy vegetables		-0.0262554	0.00393486	2.51458e-11		NA
X-11372	unknown		Savoury pies		0.215717	0.0359845	2.03841e-09		NA
X-11452	unknown		Wine		0.0207069	0.00348405	2.79286e-09		NA
X-11795	unknown		Wine		0.0394794	0.00304322	1.74257e-38		NA
X-11858	unknown		Allium vegetables		0.0393504	0.00650072	1.41972e-09		NA
X-12230	unknown		Coffee		0.0182643	0.00150912	1.02324e-33		NA
X-12230	unknown		Black tea		-0.00907805	0.00145134	3.9767e-10		NA
X-12816	unknown		Coffee		0.0301252	0.0018249	3.22235e-61		NA
X-12816	unknown		Black tea		-0.0195054	0.00170896	3.57419e-30		NA
X-13215	unknown		Wine		0.0230182	0.00323252	1.07289e-12		NA
X-13496	unknown		Wine		0.0168499	0.00290427	6.56225e-09		NA
X-14374	unknown		Coffee		0.0233331	0.00133446	1.86518e-68		NA
X-14374	unknown		Black tea		-0.01295	0.00130139	2.49894e-23		NA

## Sheet: Table G - Food-SNPs
Table G. Results of analysis of food group associations with metabolite-associated SNPs
				Food Group-Metabolite (Meta-analysis result)					SNP-Metabolite (Shin et al., 2014)				Food Group-SNP
Pathway	Subpathway	MetaboliteName	Food group	beta	SE	p		SNP	beta	SE	p		beta	SE	p		Gene symbol	Gene name
unknown		X-08402	Butter	0.0168519	0.00273467	7.16835e-10		rs7157785	0.068	0.003	7.23e-87		0.0044513	0.0014956	0.00294694		SGPP1	ATP-binding cassette, sub-family C (CFTR/MRP), member 4
unknown		X-10510	Butter	0.0215582	0.00277698	8.28235e-15		rs7157785	-0.044	0.004	3.41e-37		0.0044513	0.0014956	0.00294694		SGPP1	ATP-binding cassette, sub-family C (CFTR/MRP), member 4
Lipid	Inositol metabolism	Myo-inositol	Wine	0.022	0.003	1.36e-15		rs4788439	-0.027	0.004	6.59e-13		-0.653987	0.235828	0.00559324		SLC5A11	solute carrier family 5 (sodium/glucose cotransporter), member 11
Carbohydrate	Glycolysis, gluconeogenesis, pyruvate metabolism	1,5-Anhydroglucitol (1,5-AG)	Other seafood	-0.081	0.014	1.8e-08		rs3800993	0.029	0.004	1.53e-15		-0.0903955	0.0343282	0.00850908		MGAM	maltase-glucoamylase (alpha-glucosidase)
Lipid	Inositol metabolism	Scyllo-inositol	Fried fish	-0.154	0.026	4.44e-09		rs4787294	0.075	0.008	9.64e-21		0.0881019	0.0352487	0.0125032		SLC5A11	solute carrier family 5 (sodium/glucose cotransporter), member 11
Lipid	Inositol metabolism	Scyllo-inositol	Wine	0.052	0.003	1.47e-49		rs4787294	0.075	0.008	9.64e-21		-0.585903	0.243058	0.0160008		SLC5A11	solute carrier family 5 (sodium/glucose cotransporter), member 11
unknown		X-11315	Citrus fruit	0.0259793	0.00420529	6.50148e-10		rs4327428	-0.031	0.004	2.81e-12		0.472821	0.208886	0.0236887		SLC6A20	solute carrier family 6 (proline IMINO transporter), member 20
unknown		X-02269	Green leafy vegetables	0.0298943	0.00408116	2.38993e-13		rs2071426	0.055	0.007	6.87e-14		0.22816	0.1097	0.0376422		CYP2C8	cytochrome P450, family 2, subfamily C, polypeptide 8
unknown		X-11469	Green leafy vegetables	0.0303684	0.00404067	5.66083e-14		rs2071426	0.052	0.007	3.97e-14		0.22816	0.1097	0.0376422		CYP2C8	cytochrome P450, family 2, subfamily C, polypeptide 8
Amino acid	Glutamate metabolism	Pyroglutamine*	Meat	-0.062	0.01	2.1e-10		rs17279437	0.059	0.006	1.25e-20		-0.14234	0.0690867	0.0394738		SLC6A20	solute carrier family 6 (proline IMINO transporter), member 20
unknown		X-11469	Avocado	0.153	0.0190418	9.36052e-16		rs11754288	0.043	0.006	1.88e-12		0.0433726	0.0218708	0.0474634		SLC17A3	solute carrier family 17 (sodium phosphate), member 3
Amino acid	Phenylalanine & tyrosine metabolism	3-Phenylpropionate (hydrocinnamate)	Savoury pies	-0.231	0.037	3.72e-10		rs11647589	0.03	0.005	2.85e-11		-0.0231717	0.0116919	0.0476043		ACSM5	acyl-CoA synthetase medium-chain family member 5
